# Supplementary material for: Protein Co-Expression Analysis as a Strategy to Complement a Standard Quantitative Proteomics Approach: Case of a Glioblastoma Multiforme Study
Source: PLoS One. 2016 Aug 29;11(8):e0161828. doi: 10.1371/journal.pone.0161828 (PMC5003355; doi:10.1371/journal.pone.0161828)
Supplement: S1 Table — (XLS) [file pone.0161828.s002.xls]

## Sheet: Legend
S1 Table: table listing identified proteins with quantification details
Column header details for protein analysis
a	Total number of peptides identified for a given protein
b	Total number of unique peptide assigned by Progenesis
c	Protein score from MASCOT
d	Pvalue calculated from protein Arcsinh transformed intensity by Progenesis
e	Ratio between the Average Tumour sample intensity/Average control sample intensity
f	Ratio between the Median Tumour sample intensity/Median control sample Intensity
g	Normalised protein intensity for each of the six replicates

## Sheet: protein list
#	RefSeq	Gene symbol	Peptide counta	Peptides used for quantitationb	Confidence scorec	Anova (p)d	Ratio Tu/Cte	Ratio Tu/Ctf	Description	normalised abundanceg
										tu1	tu2	tu3	tu4	tu5	tu6	ct1	ct2	ct3	ct4	ct5	ct6
1	NP_001743	CAT	4	4	153.53	7.86971e-08	5.55357	6.22702	catalase	661962	624461	376860	489071	396381	629810	81901	92818.2	81876.7	86004.5	128234	101508
2	NP_000980	RPL30	2	2	149.2	8.40831e-07	2.52593	2.21133	60S ribosomal protein L30	238859	238910	248423	238566	347341	288512	90477.2	116152	85283.1	104228	120786	116745
3	NP_001210	CALU	5	5	313.61	2.50124e-06	9.91185	7.21518	calumenin isoform a precursor	1.25856e+06	499901	524445	599243	553483	1.17161e+06	41859.5	86059.5	47628.7	94151.3	121419	73704.4
4	NP_037511	DPP7	3	3	106.52	3.91092e-06	4.80568	3.86679	dipeptidyl peptidase 2 preproprotein	160124	85605.9	87837.4	86937.5	102339	160234	23847.4	17101.9	15368.9	34566.9	25334.5	25919.9
5	NP_004902	PDIA4	6	6	199.27	4.64006e-06	8.2873	7.22724	protein disulfide-isomerase A4 precursor	1.8935e+06	503886	752022	592029	863035	1.0748e+06	97887.7	131214	100909	166166	122559	66562.4
6	NP_065759	SLC12A5	3	3	131.68	4.97913e-06	0.42979	0.396996	solute carrier family 12 member 5 isoform 2	104341	168088	100386	109658	129325	105934	308229	278245	264814	241331	240915	336429
7	NP_005733	PDIA6	9	9	588.75	7.22919e-06	4.93849	4.23585	protein disulfide-isomerase A6 precursor	2.95502e+06	2.13861e+06	1.78747e+06	2.05943e+06	2.55367e+06	3.84439e+06	327976	546968	292805	784156	593236	560786
8	NP_443100	IGSF8	5	4	210.07	7.23473e-06	0.109734	0.119925	immunoglobulin superfamily member 8	43514.9	35060.8	61494.5	31661.7	38921.5	41808.6	807470	377187	448059	188478	183484	295985
9	NP_110382	TMX1	2	2	168.43	8.62484e-06	13.3426	10.8866	thioredoxin-related transmembrane protein 1 precursor	558534	83561.4	104008	237830	172912	200515	11597.3	13820.6	19464.8	22547	17031.1	17270.5
10	NP_001737	CANX	16	16	1045.62	9.08275e-06	3.36081	3.23394	calnexin precursor	6.75996e+06	9.41798e+06	6.03049e+06	9.56562e+06	9.03086e+06	1.18088e+07	1.53599e+06	2.83013e+06	2.37892e+06	3.00746e+06	3.02795e+06	2.87462e+06
11	NP_001145	ANXA5	19	19	1414.05	1.24888e-05	7.39767	8.70617	annexin A5	9.17154e+06	8.33985e+06	3.16033e+06	1.44836e+07	7.20092e+06	6.80972e+06	845140	888331	1.44168e+06	896700	777615	1.79668e+06
12	NP_072045	RPS18	3	3	90.24	1.28993e-05	5.41883	6.03027	40S ribosomal protein S18	150391	94238.9	106171	119134	79429.9	79374.5	12923.8	18280.9	36231.1	9156.73	24482.8	14953
13	NP_001006	RPS11	2	2	126.03	1.3994e-05	4.82809	5.49525	40S ribosomal protein S11	463473	275284	177591	388354	235053	294935	53173.3	50592.6	102937	46735.2	42663.3	83901.5
14	NP_001393	EEF1A1	14	8	917.71	1.4712e-05	6.38775	5.51187	elongation factor 1-alpha 1	2.11731e+07	1.24672e+07	1.17421e+07	2.25809e+07	6.14634e+06	1.0165e+07	1.57952e+06	1.98745e+06	3.00571e+06	2.7216e+06	1.49412e+06	2.40475e+06
15	NP_002734	PRKCSH	5	5	247.13	1.49042e-05	3.46673	3.03594	glucosidase 2 subunit beta isoform 1	446612	745671	398536	522702	435837	886847	128447	139779	152358	166922	174490	229200
16	NP_005207	DDOST	3	3	176.48	1.53721e-05	3.56097	3.68345	dolichyl-diphosphooligosaccharide--protein glycosyltransferase 48 kDa subunit precursor	440916	441536	265127	339668	277356	529223	68213.7	137378	84569.1	115942	142080	95974.7
17	NP_000933	PPIB	15	15	914.01	1.79501e-05	4.11894	3.37057	peptidyl-prolyl cis-trans isomerase B precursor	3.49999e+06	4.46846e+06	2.998e+06	2.93406e+06	2.65197e+06	5.90571e+06	456017	988710	821118	1.09057e+06	1.15685e+06	939151
18	NP_005991	TUBA4A	28	4	2459.99	2.24321e-05	0.140615	0.181886	tubulin alpha-4A chain	112383	263486	321182	168578	168448	274807	1.59119e+06	791641	3.37091e+06	1.19285e+06	1.17906e+06	1.18262e+06
19	NP_000601	CD44	7	7	493.85	2.33462e-05	7.97162	9.42724	CD44 antigen isoform 1 precursor	1.7242e+06	4.03963e+06	859816	1.46249e+06	2.30053e+06	3.02022e+06	213078	213848	192116	446236	205450	411099
20	NP_005403	SHMT2	3	3	135.97	2.4869e-05	3.51239	4.08858	serine hydroxymethyltransferase, mitochondrial isoform 1 precursor	366654	391220	336740	155305	213158	323191	86811.2	68000.3	101775	105210	74597.2	72169.2
21	NP_001531	HSPB1	10	10	597.62	2.71553e-05	6.20843	6.94496	heat shock protein beta-1	4.02968e+06	1.94232e+06	1.73481e+06	3.1905e+06	4.71382e+06	5.48595e+06	787944	421359	502882	536747	308251	840950
22	NP_002334	LTF	4	4	168.72	2.72854e-05	6.85245	5.7321	lactotransferrin isoform 1 precursor	184743	530116	968783	365461	376449	727894	78249.6	81113.7	79906.2	91320.7	55626.4	73975.7
23	NP_660282	PRRT2	2	2	108.86	3.08312e-05	0.0498853	0.0208128	proline-rich transmembrane protein 2	12778.7	10555.2	140666	9369.04	13990.4	11996.2	529535	568036	1.27088e+06	199487	622337	806005
24	NP_003109	SPARC	2	2	82.91	3.65652e-05	6.88502	5.79668	SPARC precursor	101764	90384.3	138310	75795.4	54817.1	194550	19737.7	9429.16	19107.8	6664.4	14040.1	26244.9
25	NP_000961	RPL6	3	3	228.27	4.19801e-05	3.50391	3.15532	60S ribosomal protein L6	411888	186423	136494	149922	183570	229532	81537.7	56797.3	61526.9	53272.5	57175	60085.2
26	NP_005013	PFN1	6	6	282.93	4.60848e-05	3.47614	4.29501	profilin-1	1.83653e+06	2.12219e+06	980543	2.58455e+06	1.80657e+06	2.03287e+06	451558	414076	630268	428730	449348	894951
27	NP_006358	CAP1	12	12	479.89	4.66256e-05	3.62624	3.39573	adenylyl cyclase-associated protein 1	2.13313e+06	1.01214e+06	641091	1.26919e+06	1.61631e+06	1.05355e+06	441747	288555	391355	324746	332633	351385
28	NP_000843	GSTP1	4	4	281.97	4.70455e-05	3.06337	3.05635	glutathione S-transferase P	2.37898e+06	1.90719e+06	1.42096e+06	1.58779e+06	1.91992e+06	1.13028e+06	860998	558027	607890	404601	360029	585490
29	NP_001184223	DPYSL3	13	9	762.36	5.80231e-05	4.58025	5.72382	dihydropyrimidinase-related protein 3 isoform 1	1.53584e+06	1.66104e+06	1.62723e+06	2.38153e+06	835814	2.30714e+06	350930	308198	807519	265183	266292	261274
30	NP_005304	PDIA3	21	21	1120.24	6.171e-05	3.21787	3.0659	protein disulfide-isomerase A3 precursor	5.97565e+06	6.34402e+06	4.29412e+06	4.01786e+06	6.15542e+06	1.02055e+07	1.29824e+06	2.15672e+06	1.42669e+06	2.47582e+06	2.33846e+06	1.80005e+06
31	NP_059830	WDR1	3	3	159	6.3165e-05	3.14076	3.34685	WD repeat-containing protein 1 isoform 1	869866	530254	360235	750066	596039	734528	260784	185429	273653	158517	132435	212129
32	NP_006423	NPC2	3	3	99.18	6.42097e-05	8.62669	6.97206	epididymal secretory protein E1 precursor	220975	156511	77791.6	111480	342358	528237	26776.4	22210.5	25100.4	37416.7	27366.3	27746.6
33	NP_001598	ACAA1	2	2	143.15	6.45829e-05	3.82692	3.77925	3-ketoacyl-CoA thiolase, peroxisomal isoform a	125091	121135	79406.8	53319.9	136733	101095	21855.5	28769.4	13490.8	30033.4	35502.3	31517.6
34	NP_000909	P4HB	21	20	1209	6.56824e-05	3.76921	3.66746	protein disulfide-isomerase precursor	5.97298e+06	5.12682e+06	2.78196e+06	2.30937e+06	2.64428e+06	5.69614e+06	803160	1.09905e+06	927626	1.23346e+06	1.38769e+06	1.05743e+06
35	NP_002296	LGALS1	4	4	268.33	7.23496e-05	5.47442	5.36486	galectin-1	5.02283e+06	1.44263e+06	1.4517e+06	3.73396e+06	2.2566e+06	3.39809e+06	332994	528201	569692	352184	525823	852324
36	NP_001729	CA1	10	10	630.18	7.29237e-05	7.94529	5.94795	carbonic anhydrase 1	1.52192e+06	2.84701e+06	5.35733e+06	2.67627e+06	2.05711e+06	7.34562e+06	635205	600008	308969	205862	328595	665789
37	NP_002943	RPS2	2	2	76.13	7.35725e-05	4.56457	4.01137	40S ribosomal protein S2	179267	100672	50105.3	161858	72597.7	86225.9	22833.6	24499.9	36152.6	17872.3	17443.3	23758.4
38	NP_009035	RPL10A	2	2	98.12	7.4465e-05	4.94154	4.22402	60S ribosomal protein L10a	782032	247590	294296	375672	371076	326663	31761.4	112781	71545.6	103866	91893.9	73289.4
39	NP_004376	VCAN	8	7	571.08	7.86311e-05	0.126359	0.103946	versican core protein isoform 1 precursor	84516.1	123633	218867	93200.9	55619.9	56684.6	923197	786511	1.30742e+06	310435	410333	1.26784e+06
40	NP_001674	ATP2B2	16	7	832.23	7.90824e-05	0.134855	0.121677	plasma membrane calcium-transporting ATPase 2 isoform 2	78716	111877	135923	90124.6	68367.4	56955.3	681058	509805	1.21421e+06	173189	706559	734051
41	NP_003076	SNCB	5	3	454	8.59308e-05	0.170179	0.122358	beta-synuclein	152125	105364	495577	198206	82476.8	138572	1.64818e+06	1.06517e+06	1.40879e+06	561290	894682	1.31063e+06
42	NP_004395	sept2	12	12	782.94	8.64851e-05	2.77257	3.18797	septin-2	4.37517e+06	4.81343e+06	2.5538e+06	3.93186e+06	3.85275e+06	4.20351e+06	1.58172e+06	1.07419e+06	2.40704e+06	944204	1.09243e+06	1.45947e+06
43	NP_003520	HIST1H3A	6	2	523.09	8.79107e-05	23.5505	24.4702	histone H3.1	4.64161e+06	2.20897e+06	2.0923e+06	3.77739e+06	228500	2.96256e+06	114238	85155.4	97102.2	142161	96541.3	140429
44	NP_000704	BLVRB	5	5	333.4	9.17988e-05	8.79888	6.8763	flavin reductase	600901	272549	1.02776e+06	1.95786e+06	386551	831613	129352	118426	91480.8	59925.6	61003.1	116846
45	NP_005737	NAMPT	7	7	393.07	9.60585e-05	6.41731	5.81765	nicotinamide phosphoribosyltransferase precursor	2.66232e+06	1.23704e+06	455568	1.36324e+06	941095	589654	178168	132541	217576	156093	196232	248979
46	NP_006004	RPL10	3	3	120.95	9.75988e-05	6.17237	5.42705	60S ribosomal protein L10	486002	112253	203634	172678	213561	284734	17737.2	64375.5	23316.4	56319.5	47806	29067.3
47	NP_006279	THY1	4	4	424.95	0.000102722	0.222153	0.176651	thy-1 membrane glycoprotein preproprotein	1.25458e+06	1.58037e+06	3.65466e+06	845757	1.20553e+06	1.15689e+06	9.81086e+06	7.63899e+06	1.01776e+07	3.76538e+06	5.97341e+06	6.28738e+06
48	NP_000416	L1CAM	7	7	305.83	0.000110965	0.112102	0.124561	neural cell adhesion molecule L1 isoform 1 precursor	68061.1	35901.9	144177	55093.8	62380	42876.8	1.12085e+06	522369	1.02071e+06	171827	387453	420732
49	NP_570824	SNAP25	12	12	1034.29	0.000113663	0.235315	0.183039	synaptosomal-associated protein 25 isoform SNAP25B	1.05735e+06	1.17719e+06	3.49376e+06	1.24227e+06	1.49377e+06	1.53781e+06	9.02483e+06	6.29453e+06	1.00606e+07	3.57582e+06	4.89619e+06	8.65336e+06
50	NP_002849	ABCD3	2	2	77.09	0.000118011	6.96058	10.6013	ATP-binding cassette sub-family D member 3 isoform a	97778.4	104301	36092.5	60689.8	86669.9	94556.1	8185.96	8671.26	2899.01	30814.7	9977.96	8423.52
51	NP_005754	AASS	5	5	291.58	0.000118951	7.24188	5.47879	alpha-aminoadipic semialdehyde synthase, mitochondrial precursor	302713	158039	472453	217962	927308	208294	34705.9	39140.5	55894.1	59536.8	38027.2	88465.6
52	NP_003555	TAGLN2	11	11	630.86	0.000118974	6.71136	6.9663	transgelin-2	2.49936e+06	1.19766e+06	580760	1.59618e+06	437728	1.86597e+06	186249	174455	247661	224336	170977	214802
53	NP_001001995	GPM6B	2	2	96.89	0.000135962	0.230211	0.274815	neuronal membrane glycoprotein M6-b isoform 1	222162	483002	491801	154370	386068	239208	2.64531e+06	1.0513e+06	1.65256e+06	1.04905e+06	963899	1.22396e+06
54	NP_057065	CAMK2A	15	11	1476.84	0.000144926	0.134033	0.185395	calcium/calmodulin-dependent protein kinase type II subunit alpha isoform 1	381216	1.35904e+06	1.59881e+06	1.00492e+06	344665	925626	1.1858e+07	5.53567e+06	1.20856e+07	3.46466e+06	4.87751e+06	4.06586e+06
55	NP_002435	MSN	23	17	1290.7	0.000145325	5.91259	4.51765	moesin	1.07908e+07	6.80166e+06	1.5983e+06	3.50527e+06	4.04379e+06	4.22404e+06	1.01694e+06	695118	854255	1.02054e+06	674221	975863
56	NP_005338	HSPA5	28	26	2120.52	0.000146822	3.48466	3.23741	78 kDa glucose-regulated protein precursor	1.92726e+07	1.45594e+07	8.82763e+06	8.88306e+06	1.02587e+07	2.20319e+07	2.88501e+06	4.11291e+06	2.64355e+06	5.81755e+06	5.04566e+06	3.55312e+06
57	NP_001616	AK2	4	4	246.83	0.000157546	6.3636	7.42993	adenylate kinase 2, mitochondrial isoform a	1.18508e+06	641782	208036	249290	590168	663756	84417.2	80262.8	65932.4	154407	89580.9	81392
58	NP_002970	SCP2	2	2	72.63	0.000182254	5.71724	5.77291	non-specific lipid-transfer protein isoform 1 proprotein	414905	278568	67761.1	140929	149896	239215	33826.5	30651	33576.4	61531.7	28821.1	37449.4
59	NP_006397	PRDX4	6	4	314.51	0.000190066	6.94312	5.74435	peroxiredoxin-4	488754	264824	107587	92512.4	167021	442101	39460.3	29109.4	38196.5	55973.9	36980.8	25365
60	NP_000745	COMT	3	3	178.43	0.000199499	3.298	2.92765	catechol O-methyltransferase isoform MB-COMT	268956	190473	226215	501733	372901	218286	53203.9	90639.5	78496.5	64677.6	127068	125199
61	NP_056991	LAP3	7	7	354.21	0.000202603	4.6774	3.90331	cytosol aminopeptidase	677678	578498	363488	846506	1.66367e+06	384152	170002	132505	110963	228241	151821	171532
62	NP_002464	MYH9	29	23	1990.71	0.000204922	7.17722	5.43451	myosin-9	1.09061e+07	2.26994e+06	1.19676e+06	4.26795e+06	2.80918e+06	3.42636e+06	420776	568878	643942	568220	578518	685674
63	NP_002622	PGD	3	3	184.4	0.000213878	3.30072	2.89277	6-phosphogluconate dehydrogenase, decarboxylating	1.222e+06	437406	568068	606455	550276	463632	271009	156336	230263	122669	129018	256460
64	NP_008961	TPPP	6	6	421.61	0.000215492	0.301779	0.283077	tubulin polymerization-promoting protein	473076	1.13875e+06	899251	497437	585619	484044	2.41131e+06	1.74916e+06	4.08939e+06	1.43792e+06	1.79545e+06	2.03056e+06
65	NP_004484	HSD17B10	7	7	626.65	0.000221553	3.36164	3.52502	3-hydroxyacyl-CoA dehydrogenase type-2 isoform 1	3.91769e+06	2.85611e+06	2.46659e+06	1.55469e+06	4.45367e+06	2.39153e+06	577434	1.04087e+06	608185	1.51106e+06	847297	662677
66	NP_002857	RAB3A	6	2	369.53	0.000225894	0.197749	0.159043	ras-related protein Rab-3A	35184.3	45147.3	266496	87284.5	82388	73947.5	586361	451216	745348	261116	531760	410045
67	NP_001673	ATP2B1	13	3	681.88	0.000255497	0.281793	0.30128	plasma membrane calcium-transporting ATPase 1 isoform 1b	46271.7	135099	186327	75847.9	140196	132750	526027	372902	511917	242737	389869	499166
68	NP_938148	GANAB	20	20	1047.46	0.000256666	3.45607	4.12029	neutral alpha-glucosidase AB isoform 2	4.8248e+06	4.19283e+06	2.6044e+06	2.5111e+06	4.82631e+06	5.13026e+06	619598	1.34253e+06	665207	1.72642e+06	1.77043e+06	846062
69	NP_004334	CALR	13	12	976.31	0.000265674	3.92561	3.84917	calreticulin precursor	1.57193e+07	1.35002e+07	6.0723e+06	5.22416e+06	6.637e+06	1.51102e+07	1.95977e+06	2.66534e+06	1.79106e+06	3.90568e+06	2.97266e+06	2.56623e+06
70	NP_006169	NSF	26	26	1620.24	0.000267801	0.379133	0.312957	vesicle-fusing ATPase	1.92853e+06	1.84292e+06	4.28463e+06	1.78362e+06	1.9602e+06	2.52709e+06	7.67015e+06	6.13746e+06	8.60573e+06	3.81316e+06	5.27398e+06	6.2883e+06
71	NP_005712	ACTR3	4	4	288.85	0.000271615	2.10727	2.23166	actin-related protein 3	1.20105e+06	1.08457e+06	748054	1.23605e+06	863011	1.14544e+06	602088	425407	662097	361658	354183	573856
72	NP_001952	EEF2	18	17	1012.46	0.000277784	4.05616	3.26476	elongation factor 2	3.27715e+06	1.96721e+06	1.21181e+06	2.88638e+06	931594	1.12416e+06	495525	395060	652678	493055	293121	480682
73	NP_065438	DBI	4	4	298.23	0.000279478	3.01716	2.65648	acyl-CoA-binding protein isoform 1	774147	1.27252e+06	1.93958e+06	645770	1.02397e+06	656029	360679	296230	465090	316201	289148	364690
74	NP_002942	RPN2	5	5	313.75	0.000280089	5.26856	4.75254	dolichyl-diphosphooligosaccharide--protein glycosyltransferase subunit 2 isoform 1 precursor	1.3148e+06	693155	568271	627753	744416	1.05234e+06	53125	209630	56939.2	269258	267359	92854.9
75	NP_057001	GSTK1	7	7	457.01	0.00028685	3.55409	2.61219	glutathione S-transferase kappa 1 isoform a	730489	422525	395129	391185	1.08599e+06	601630	99103	193113	97314.3	225761	206252	198954
76	NP_006078	TUBB4A	34	4	3285.31	0.00029394	0.231725	0.186697	tubulin beta-4 chain	632364	1.80239e+06	1.35625e+06	449568	527560	644264	4.12353e+06	2.81661e+06	7.26552e+06	2.77231e+06	2.35764e+06	4.02136e+06
77	NP_055878	SLC8A2	5	5	258.85	0.000298558	0.262752	0.214326	sodium/calcium exchanger 2 precursor	73563.9	76942.9	266756	141184	61507.3	119994	527211	417889	704939	247238	490538	428331
78	NP_006816	CKAP4	7	7	329.44	0.000339165	3.55095	2.73425	cytoskeleton-associated protein 4	787339	621050	422317	427124	571720	1.43115e+06	186632	249600	128213	250819	252679	131933
79	NP_000110	EPB42	7	7	303.04	0.000340091	4.53121	3.16435	erythrocyte membrane protein band 4.2 isoform 1	313253	427555	494412	1.35497e+06	392621	847003	108737	125671	165690	170158	74638.3	200314
80	NP_066299	MYL6	5	5	468.95	0.000341968	4.78573	4.15337	myosin light polypeptide 6 isoform 1	4.31745e+06	1.43381e+06	703254	2.33058e+06	1.59949e+06	1.72299e+06	466643	354714	666969	317943	278427	445232
81	NP_000705	TSPO	2	2	53.81	0.000343926	3.6629	3.8372	translocator protein isoform PBR	340215	167058	135664	291515	442236	224070	42298.2	89733.5	49739.9	120883	59176.9	75187.5
82	NP_036560	NPTN	2	2	117.9	0.000345593	0.335134	0.289481	neuroplastin isoform b precursor	72034.9	99365	180170	110190	124459	198843	433897	333852	561182	203017	390983	419603
83	NP_689926	STT3A	2	2	76.59	0.000346789	3.39371	3.76088	dolichyl-diphosphooligosaccharide--protein glycosyltransferase subunit STT3A	101799	113130	50314.2	80410.3	65365.6	164625	24475.8	23972.9	17079.9	50927.1	30360.7	22804.4
84	NP_000296	PON2	7	7	386.82	0.000361165	5.66035	4.54685	serum paraoxonase/arylesterase 2 isoform 1	640724	944612	724285	1.83253e+06	1.69894e+06	286151	129303	133850	175410	259073	191635	193215
85	NP_000687	ALDH9A1	8	8	428.07	0.000361724	2.21845	2.43341	4-trimethylaminobutyraldehyde dehydrogenase	1.3037e+06	1.02455e+06	828719	1.06208e+06	1.55891e+06	1.37727e+06	363898	657995	538152	805125	426099	434058
86	NP_003371	VIM	49	40	3460.52	0.000362857	24.8188	17.9864	vimentin	2.08737e+08	3.32615e+07	7.03221e+06	8.51244e+07	1.51069e+07	6.19426e+07	2.10111e+06	2.61808e+06	3.15121e+06	2.67505e+06	1.98446e+06	4.03841e+06
87	NP_004594	STX1A	13	12	945.72	0.000381919	0.225795	0.233194	syntaxin-1A isoform 1	854150	488497	1.61855e+06	515068	843252	727677	4.76527e+06	3.23074e+06	6.31757e+06	1.30281e+06	3.30676e+06	3.42981e+06
88	NP_001139526	SNCA	6	4	303.94	0.000382651	0.123594	0.0761862	alpha-synuclein isoform NACP140	22371.8	57548.2	456927	76736.1	78317.9	74652.4	1.74105e+06	1.11677e+06	1.31985e+06	315624	870317	838559
89	NP_002941	RPN1	6	6	189.78	0.000403697	4.77595	3.48198	dolichyl-diphosphooligosaccharide--protein glycosyltransferase subunit 1 precursor	1.77481e+06	647465	430086	624972	651614	1.24174e+06	119057	194032	76538.8	300424	255422	179054
90	NP_443106	STX1B	16	15	1157.35	0.000419366	0.201166	0.13975	syntaxin-1B	1.24478e+06	677538	3.58248e+06	937275	850554	1.5385e+06	8.7228e+06	6.89121e+06	1.12526e+07	2.75571e+06	4.7116e+06	9.56577e+06
91	NP_000691	ANXA1	18	18	1712.12	0.000420138	17.8027	16.747	annexin A1	2.41406e+07	8.95208e+06	913287	1.84992e+07	9.97918e+06	1.50584e+07	779788	532363	715255	869134	542595	916529
92	NP_112552	HNRNPK	4	4	291.84	0.000421638	10.209	6.05791	heterogeneous nuclear ribonucleoprotein K isoform b	1.37673e+06	166945	228189	632399	153340	252859	27991.4	79960.5	61851.8	26080.1	47998.9	31409.3
93	NP_001834	CNTN1	18	18	1054.05	0.000436643	0.223896	0.194814	contactin-1 isoform 1 precursor	1.13621e+06	1.87185e+06	2.30482e+06	823206	1.03529e+06	824088	9.24296e+06	4.72693e+06	9.15344e+06	2.21651e+06	3.95119e+06	6.41963e+06
94	NP_001407	EIF4A1	6	6	304.31	0.000447216	4.42178	3.39461	eukaryotic initiation factor 4A-I	1.05411e+06	430331	399466	1.09657e+06	248487	473126	131941	101666	195012	183861	90559	134204
95	NP_001005388	NFASC	9	9	395.15	0.000454723	0.271333	0.187311	neurofascin isoform 1 precursor	321633	731531	648278	330268	218558	292172	2.03123e+06	1.58855e+06	1.89176e+06	667326	1.22582e+06	1.9655e+06
96	NP_116116	INA	17	13	1159.08	0.000458642	0.252142	0.218129	alpha-internexin	859956	2.52494e+06	951764	716003	464477	875928	4.30176e+06	3.65632e+06	6.54079e+06	2.22869e+06	2.77004e+06	5.85743e+06
97	NP_000963	RPL7A	3	3	156.56	0.000475362	4.69612	3.81439	60S ribosomal protein L7a	1.13376e+06	462386	442251	459410	513117	476409	39540.5	157180	88939.4	238095	169701	49145
98	NP_000993	RPLP0	3	3	117.98	0.000483603	3.71279	3.61416	60S acidic ribosomal protein P0	846157	472807	379023	590252	747984	483155	45879.2	209403	135701	261246	134378	161299
99	NP_003839	SUCLG2	4	4	157.78	0.000490242	8.52511	12.9941	succinyl-CoA ligase [GDP-forming] subunit beta, mitochondrial isoform 2 precursor	264520	303556	125555	142192	839679	349014	14435.5	25817.2	9755	143751	18382.6	25335.2
100	NP_001027392	STXBP1	40	40	3194.16	0.000490547	0.177505	0.122984	syntaxin-binding protein 1 isoform b	2.40365e+06	4.58837e+06	2.03876e+07	5.4339e+06	2.65486e+06	6.52727e+06	5.14799e+07	3.7958e+07	5.86411e+07	1.38423e+07	3.11322e+07	4.35346e+07
101	NP_009106	ERLIN2	2	2	72.12	0.000494064	4.71922	4.81466	erlin-2 isoform 1	250813	173203	60859.7	96551.3	363314	176605	29697.2	41674.6	35449.7	58944.1	37204.9	34641.7
102	NP_003861	IQGAP1	6	5	396.67	0.000498911	6.50462	7.19337	ras GTPase-activating-like protein IQGAP1	260843	198981	50710	364970	84325	295114	33934	20927.7	28392.9	38849.6	29989.3	40837.5
103	NP_005630	SYT1	17	17	1196.48	0.000509674	0.195329	0.158149	synaptotagmin-1	572748	499828	2.35023e+06	797819	519216	769538	7.72791e+06	4.06787e+06	7.18272e+06	1.60268e+06	3.2048e+06	4.41961e+06
104	NP_002064	GNAZ	2	2	60.99	0.000511599	0.183112	0.120828	guanine nucleotide-binding protein G(z) subunit alpha	14509.7	16168.6	74640.3	25879.7	11617.9	24078.6	209160	136758	204337	46680.2	118163	196336
105	NP_000959	RPL4	3	3	147.72	0.000542951	2.56341	2.38874	60S ribosomal protein L4	776240	356443	407771	395949	399622	298533	99932.5	176083	242959	135108	216705	156968
106	NP_071363	NAPB	11	9	875.6	0.000551182	0.234153	0.172262	beta-soluble NSF attachment protein	302326	293803	1.43798e+06	383515	385983	496439	3.92098e+06	2.37566e+06	3.02933e+06	1.00224e+06	1.67395e+06	2.09137e+06
107	NP_036458	MAPRE3	3	2	125.33	0.000562654	0.314237	0.310282	microtubule-associated protein RP/EB family member 3	20959.7	43524.8	99225.2	89983.3	33166.5	68688	157265	156524	238270	192517	169131	217756
108	NP_006280	TLN1	12	12	650.79	0.000586571	3.62141	3.16699	talin-1	2.79146e+06	690293	587210	1.05577e+06	1.20951e+06	1.38953e+06	315991	286862	432474	382202	381740	333538
109	NP_006641	CPLX2	2	2	122.28	0.000627045	0.139154	0.101445	complexin-2	24496.9	28335.8	220914	70027.6	37100.5	92007.1	1.05542e+06	490123	796262	168377	322179	565901
110	NP_002387	ME2	5	5	338.3	0.000630742	2.59319	2.94468	NAD-dependent malic enzyme, mitochondrial isoform 1 precursor	811310	1.33517e+06	1.12579e+06	849433	1.27555e+06	1.30528e+06	273448	660490	263249	542035	597550	247887
111	NP_001007	RPS12	2	2	54.36	0.000631622	4.59021	3.84221	40S ribosomal protein S12	657692	311021	128758	472542	203577	157415	71549.8	77679.6	104653	54237.5	50176.7	62382.9
112	NP_001005336	DNM1	27	19	1775.15	0.000651118	0.266011	0.201703	dynamin-1 isoform 2	739501	947696	2.83954e+06	1.08874e+06	618660	1.39867e+06	6.00429e+06	5.06945e+06	6.73598e+06	1.96663e+06	3.89045e+06	5.02674e+06
113	NP_001139	ANK2	24	18	1480.57	0.000662862	0.273583	0.229042	ankyrin-2 isoform 1	641239	547498	1.64719e+06	552431	843253	730053	3.97673e+06	2.51151e+06	4.8341e+06	1.22216e+06	2.11578e+06	3.47556e+06
114	NP_001966	ENO2	21	18	1503.26	0.00067728	0.317458	0.307217	gamma-enolase	2.14681e+06	2.6657e+06	3.53306e+06	1.08141e+06	2.2354e+06	2.57549e+06	1.04359e+07	7.62819e+06	9.74759e+06	3.37385e+06	5.63278e+06	8.03138e+06
115	NP_002070	GOT1	11	11	455.35	0.000697192	0.288718	0.207478	aspartate aminotransferase, cytoplasmic	226100	503802	1.12202e+06	370730	289497	365702	2.31798e+06	1.69531e+06	1.85884e+06	757877	1.48355e+06	1.85414e+06
116	NP_057648	CEND1	10	10	423.15	0.000702299	0.287774	0.303173	cell cycle exit and neuronal differentiation protein 1	1.17094e+06	1.11955e+06	2.60808e+06	924561	681693	1.07189e+06	2.74334e+06	6.15496e+06	2.50331e+06	4.00785e+06	7.69876e+06	3.22047e+06
117	NP_000995	RPLP2	2	2	150.46	0.000711594	3.7823	3.33497	60S acidic ribosomal protein P2	513991	368551	326989	272353	372981	478094	23071.3	130715	91635.4	161858	132163	77367.2
118	NP_003376	VSNL1	13	13	887.12	0.000715453	0.214517	0.182382	visinin-like protein 1	538996	778916	1.38413e+06	545691	323837	795210	4.10383e+06	3.15898e+06	5.25477e+06	968330	2.7385e+06	4.13198e+06
119	NP_006308	BASP1	10	10	850.32	0.000728464	0.194381	0.109463	brain acid soluble protein 1	2.10396e+06	4.41929e+06	2.40348e+07	3.11189e+06	3.40798e+06	6.49389e+06	5.66071e+07	3.81911e+07	5.10404e+07	1.44812e+07	3.0521e+07	3.33152e+07
120	NP_003851	BANF1	3	3	167.7	0.000734113	7.21672	6.50865	barrier-to-autointegration factor	1.41423e+06	287433	600364	609865	183870	1.37779e+06	85076.4	201166	101633	74088.6	100865	57056.9
121	NP_001437	FABP7	2	2	181.52	0.000754769	9.09162	7.64252	fatty acid-binding protein, brain	5.73016e+06	486865	1.27419e+06	3.233e+06	1.19783e+06	2.94238e+06	411102	231275	320450	194752	95672.7	381708
122	NP_000936	PPP3R1	5	5	311.23	0.000791982	0.180349	0.162979	calcineurin subunit B type 1	98148.7	169907	443720	201064	195984	154086	1.37552e+06	753345	2.33183e+06	296874	1.00464e+06	1.24038e+06
123	NP_001830	CNN3	4	4	277.69	0.000809822	7.76774	4.39593	calponin-3	1.57128e+06	269823	254173	1.00576e+06	165142	365232	65746.4	64199	74965.2	104098	69499.2	88990.9
124	NP_003033	SLC6A1	2	2	208.44	0.00081712	0.12192	0.063533	sodium- and chloride-dependent GABA transporter 1	9853.63	20920	156558	15457.3	107715	38653	727329	447594	740358	132467	325996	490077
125	NP_002046	GFAP	51	5	3705.91	0.000853283	3.11721	3.16428	glial fibrillary acidic protein isoform 1	719029	488180	237899	732509	731334	543328	275563	108583	220836	207876	103570	191064
126	NP_000168	GSN	20	19	1218.02	0.000875762	2.47922	2.67109	gelsolin isoform a precursor	4.72912e+06	7.47376e+06	2.9922e+06	3.94247e+06	5.50899e+06	7.49907e+06	1.97124e+06	1.86169e+06	2.36142e+06	1.616e+06	1.61141e+06	3.54427e+06
127	NP_001104547	EZR	17	10	880.84	0.000907525	3.09551	3.13341	ezrin	1.86265e+06	2.06597e+06	818230	1.31917e+06	562596	1.02619e+06	318005	325867	422633	552568	325095	528702
128	NP_006462	MYL12A	4	4	136.87	0.000908826	3.38674	3.50551	myosin regulatory light chain 12A	561646	339799	170068	603070	307877	338776	116292	77282.4	189040	63797.8	74417.7	164560
129	NP_001116539	MAPT	13	2	662.4	0.00091437	0.159062	0.091988	microtubule-associated protein tau isoform 5	29824.2	131028	249039	38054.2	39458.6	57068.3	908909	604633	887464	154233	423061	444708
130	NP_037468	SEC61A1	2	2	78.02	0.000916541	8.13071	9.43248	protein transport protein Sec61 subunit alpha isoform 1	517844	133674	85502.3	105970	288465	324611	10610	34143.7	7454.77	66909.4	49377.6	10586.8
131	NP_066268	GNAO1	18	3	1612.75	0.000957822	0.175629	0.114762	guanine nucleotide-binding protein G(o) subunit alpha isoform a	98709.2	290748	1.2877e+06	272694	170004	354042	3.02322e+06	2.40256e+06	3.59477e+06	677139	1.88111e+06	2.50711e+06
132	NP_060715	OGDHL	21	10	1003.23	0.000995481	0.181525	0.197016	2-oxoglutarate dehydrogenase-like, mitochondrial isoform a	51434.7	86160.4	283546	99220.1	122568	87410.5	272501	1.19774e+06	300346	550748	1.30549e+06	396540
133	NP_005268	GPM6A	6	6	462.57	0.000995844	0.323839	0.276176	neuronal membrane glycoprotein M6-a isoform 1	4.22814e+06	2.71615e+06	5.06679e+06	2.78792e+06	3.11932e+06	2.53964e+06	1.47119e+07	1.24033e+07	1.57651e+07	4.3059e+06	8.98604e+06	7.00085e+06
134	NP_067012	CADM3	5	5	275.48	0.00101143	0.154975	0.0677259	cell adhesion molecule 3 isoform 1	43352.1	227753	679461	57449.4	42240.3	133377	2.03316e+06	1.40476e+06	1.52031e+06	436479	829975	1.41288e+06
135	NP_000970	RPL18	2	2	47.58	0.00101155	5.16111	5.14582	60S ribosomal protein L18	947729	248483	218385	236920	324645	352298	23549.1	83320.2	34031.8	198876	70442.4	40934.9
136	NP_036611	YWHAG	13	9	1096.64	0.00103471	0.361175	0.317269	14-3-3 protein gamma	980447	1.12759e+06	2.16339e+06	883543	950782	941869	5.18117e+06	2.75094e+06	4.32631e+06	1.66177e+06	2.25673e+06	3.33611e+06
137	NP_056274	ATL3	2	2	88.42	0.00106498	4.31081	6.5492	atlastin-3	83157.2	99331.3	35000.4	177975	131790	145121	14271.8	19312.2	15977.9	26144.5	15636.2	64631.8
138	NP_002060	GNAI1	13	5	784.11	0.00107716	0.167546	0.139865	guanine nucleotide-binding protein G(i) subunit alpha-1	61492.7	220666	256795	153391	29299.6	71639.3	963596	727886	1.33324e+06	231097	597876	881028
139	NP_001738	CAPG	3	2	154.68	0.00112131	5.68161	4.32036	macrophage-capping protein	712707	140652	94823.8	246187	376174	145890	44918.5	37213	45832.2	59566.6	25933.4	88639.3
140	NP_000005	A2M	2	2	125.46	0.00116188	4.96181	7.34897	alpha-2-macroglobulin precursor	126264	550764	198205	259713	104072	318085	39775.3	25228.3	28649.8	33660.7	25137.7	161366
141	NP_008881	SYN1	28	26	2025.84	0.00119559	0.218545	0.129228	synapsin-1 isoform Ia	2.18391e+06	1.93503e+06	1.74741e+07	4.34765e+06	1.51772e+06	7.40512e+06	3.76947e+07	2.63674e+07	3.71275e+07	1.31156e+07	2.10448e+07	2.41756e+07
142	NP_001951	EEF1D	2	2	79.05	0.0012367	6.65603	4.60193	elongation factor 1-delta isoform 2	664993	127664	159041	132057	93296.9	87350.8	38136.6	35021.4	63233.4	11038.9	21416	21117.1
143	NP_000958	RPL3	4	4	150.73	0.00125272	3.85457	3.22581	60S ribosomal protein L3 isoform a	668389	204089	194827	212084	385930	305995	37130.6	87512.3	38359	187816	82851.8	77752.4
144	NP_000405	HSD17B4	10	9	531.69	0.00126701	3.19289	3.78609	peroxisomal multifunctional enzyme type 2 isoform 2	1.60179e+06	1.6857e+06	646770	470289	1.29245e+06	1.16173e+06	328643	291297	223675	604520	319566	380425
145	NP_002565	PRDX1	13	10	773.06	0.00127102	2.29538	2.32709	peroxiredoxin-1	4.1027e+06	4.28288e+06	3.05991e+06	5.1136e+06	5.90202e+06	2.28479e+06	2.11848e+06	1.48498e+06	2.28633e+06	1.38878e+06	1.18225e+06	2.31993e+06
146	NP_002065	GNB1	16	8	1361.24	0.00131363	0.318725	0.308229	guanine nucleotide-binding protein G(I)/G(S)/G(T) subunit beta-1	4.05177e+06	5.677e+06	7.94582e+06	2.90993e+06	4.52003e+06	4.33917e+06	2.28733e+07	1.32318e+07	2.41918e+07	6.37162e+06	1.02007e+07	1.55105e+07
147	NP_000508	HBA2	15	15	1629.34	0.00131741	2.92688	3.6628	hemoglobin subunit alpha	8.87429e+07	2.45774e+08	2.49096e+08	1.79257e+08	1.50512e+08	1.7505e+08	1.31589e+08	7.21291e+07	3.8481e+07	4.4372e+07	3.29435e+07	5.2359e+07
148	NP_001473	GATM	10	10	716.69	0.00133524	3.99934	3.6244	glycine amidinotransferase, mitochondrial precursor	1.53983e+06	4.77499e+06	944957	3.54397e+06	2.6694e+06	1.26297e+06	455567	650383	417315	972990	677410	510976
149	NP_006608	NES	6	6	356.77	0.0013441	13.2438	6.30174	nestin	2.02958e+06	184277	152832	474107	88950.2	310785	52157.2	26177.5	53314.6	39334.2	34474.8	39225.4
150	NP_000053	SERPING1	2	2	136.21	0.0013595	7.62919	4.56894	plasma protease C1 inhibitor precursor	83407.4	75743.3	56794.3	445712	34877.6	77239.6	8267.31	13675.3	17035.7	19132.8	16447.5	26864.2
151	NP_001395	EEF1G	6	6	345.41	0.00138326	3.94698	3.22526	elongation factor 1-gamma	2.49907e+06	531584	749369	1.19165e+06	398772	797623	234033	315156	229251	216029	245616	322648
152	NP_003078	SNCG	2	2	142.38	0.00139832	0.239513	0.160787	gamma-synuclein	89795.4	156467	305241	96594.8	61280.2	92025.1	800173	811527	706479	175544	466627	385625
153	NP_001961	EIF5A	5	5	299.73	0.00140058	3.39006	3.55462	eukaryotic translation initiation factor 5A-1 isoform B	854834	524391	624055	736749	195417	488197	153613	169473	293522	80380.7	130801	182117
154	NP_000137	FTL	4	4	219.38	0.00141743	2.40061	2.31635	ferritin light chain	2.46842e+06	2.89152e+06	1.09314e+06	1.41806e+06	1.00984e+06	2.04676e+06	720209	645311	704358	775601	859496	847092
155	NP_055047	VAMP2	5	5	317.89	0.00142022	0.261837	0.250885	vesicle-associated membrane protein 2	205426	432518	989483	462633	298665	676332	2.98388e+06	1.64112e+06	2.9085e+06	714011	1.53163e+06	1.92686e+06
156	NP_001899	CTSB	4	4	369.92	0.0014414	3.4298	3.08652	cathepsin B preproprotein	1.66063e+06	3.23246e+06	990231	941518	1.60813e+06	2.33474e+06	293317	686117	253895	827179	706020	372929
157	NP_000962	RPL7	5	5	244.82	0.0014481	2.38113	2.39507	60S ribosomal protein L7	331415	222018	231346	197841	367567	279649	67488	167420	61032.9	175186	131152	82200.2
158	NP_001684	ATP6V1B2	14	14	931.38	0.00147132	0.381114	0.369695	V-type proton ATPase subunit B, brain isoform	1.08134e+06	1.48507e+06	2.87075e+06	1.11225e+06	1.26628e+06	1.44957e+06	6.26308e+06	3.41814e+06	5.74856e+06	2.26826e+06	2.68489e+06	3.92805e+06
159	NP_000889	MAOB	22	18	1462.7	0.00151125	3.84717	3.15506	amine oxidase [flavin-containing] B	1.60677e+07	1.44259e+07	8.58667e+06	1.36202e+07	4.91845e+07	2.09503e+07	3.92543e+06	6.09754e+06	2.93482e+06	9.30594e+06	5.5841e+06	4.08092e+06
160	NP_054768	ACAD9	2	2	72.58	0.00153596	2.78236	3.3044	acyl-CoA dehydrogenase family member 9, mitochondrial precursor	382096	216569	183487	455376	231874	353385	67876.8	96205.2	56124.6	80910	172000	182005
161	NP_003121	SRI	6	6	235.34	0.0015561	2.00173	1.84016	sorcin isoform a	5.98369e+06	3.55271e+06	3.62842e+06	4.16193e+06	6.51555e+06	3.6976e+06	2.73445e+06	1.93782e+06	3.41977e+06	1.77745e+06	1.55528e+06	2.3333e+06
162	NP_002536	OPCML	2	2	74.67	0.00159111	0.221986	0.13461	opioid-binding protein/cell adhesion molecule isoform a preproprotein	38420.5	30773.2	195325	37886.3	51663.8	55461.8	505359	352105	381673	86855.1	201740	317120
163	NP_004915	ACTN4	17	5	934.83	0.00160244	4.66863	4.72581	alpha-actinin-4	1.24819e+06	411706	184540	730781	336830	683255	125966	105732	181618	55061.1	88391.1	213329
164	NP_000185	HPRT1	4	4	253.58	0.00161108	0.214322	0.185651	hypoxanthine-guanine phosphoribosyltransferase	62524.3	63889.1	179864	32656.5	61008.9	50357.9	610758	312167	504671	92211.9	227998	353239
165	NP_542970	SIRPA	10	10	621.92	0.00161539	0.259094	0.182679	tyrosine-protein phosphatase non-receptor type substrate 1 precursor	915936	789048	2.7123e+06	1.17961e+06	809382	631849	6.05321e+06	4.71825e+06	6.41873e+06	1.28369e+06	3.96423e+06	4.72626e+06
166	NP_006108	ECI2	2	2	70.31	0.00161735	3.97112	2.99825	peroxisomal 3,2-trans-enoyl-CoA isomerase isoform 1	122471	78885.4	74962.8	37540.3	222227	74216.3	20891.1	30421.6	13814.3	42632.7	31900.3	14025.3
167	NP_037403	PCSK1N	3	3	153.27	0.00166477	0.20005	0.132034	proSAAS precursor	34881.1	40212.2	109980	31449.2	22745.1	80550.6	376784	220042	419625	65839.8	167700	348700
168	NP_002329	LSAMP	3	3	275.66	0.00175225	0.252228	0.287421	limbic system-associated membrane protein preproprotein	77245.4	271844	241568	163187	137509	96683.4	1.2293e+06	505143	989343	240868	411543	541045
169	NP_055656	SNAP91	8	8	456.79	0.0017735	0.215893	0.166981	clathrin coat assembly protein AP180	100315	175784	683744	315680	131624	318394	1.94838e+06	1.29847e+06	1.65899e+06	352091	1.08985e+06	1.64477e+06
170	NP_001018008	TPM1	6	2	260.56	0.00178074	0.438051	0.486132	tropomyosin alpha-1 chain isoform 6	76059	47585.9	70494	54021.5	118887	64912	220004	140855	259988	137682	105650	121914
171	NP_002645	PKM2	31	3	2629.98	0.00178886	2.13782	1.93641	pyruvate kinase isozymes M1/M2 isoform M2	1.24622e+06	1.89851e+06	1.43054e+06	3.29486e+06	1.74798e+06	2.24231e+06	678920	898940	1.14541e+06	661138	984184	1.17931e+06
172	NP_003276	TNR	9	9	479.23	0.00183932	0.277203	0.13562	tenascin-R precursor	107681	421106	623526	107895	118104	127675	990144	963893	1.51585e+06	492988	621543	848375
173	NP_004075	DEFA1	2	2	126.74	0.00184242	16.4931	17.7704	neutrophil defensin 1 preproprotein	509099	1.23567e+07	7.61589e+06	5.86759e+06	1.12929e+06	1.20075e+07	314594	491012	414042	327243	344718	502493
174	NP_000509	HBB	19	13	1771	0.00190398	3.02984	3.50501	hemoglobin subunit beta	2.6852e+07	1.08822e+08	1.01099e+08	8.49626e+07	5.64403e+07	8.70534e+07	4.09572e+07	2.84252e+07	1.84011e+07	2.0736e+07	1.66886e+07	2.83412e+07
175	NP_001822	CLU	9	9	584.49	0.00194327	5.96235	3.76578	clusterin isoform 1	3.06942e+06	5.54008e+06	1.76114e+06	1.13889e+07	2.07464e+06	1.20816e+06	737741	662935	383267	1.19603e+06	517034	703067
176	NP_004290	ABCB7	2	2	156.48	0.00195139	1.99485	1.67553	ATP-binding cassette sub-family B member 7, mitochondrial	102942	142011	121967	103112	233923	167643	77410.8	80138.4	53751.8	87057	86155.7	52410.4
177	NP_061845	GDAP1	9	9	586.47	0.00196005	0.310427	0.268931	ganglioside-induced differentiation-associated protein 1 isoform a	515520	485667	2.38398e+06	364412	621821	734289	1.88417e+06	4.47042e+06	1.74356e+06	2.11731e+06	4.12003e+06	2.11181e+06
178	NP_000964	RPL8	2	2	63.43	0.00196604	4.27818	2.93818	60S ribosomal protein L8	505280	184520	179416	140299	221914	156260	13202.7	80663.3	43201	80676.2	86281.1	20340.2
179	NP_036437	AP2A2	8	5	454.86	0.00197143	0.443481	0.373556	AP-2 complex subunit alpha-2	153795	233516	494146	367961	217083	180319	809733	612176	781187	405130	511100	594068
180	NP_002119	HMGB1	10	7	566.33	0.00199513	14.5035	8.17199	high mobility group protein B1	8.10383e+06	344707	1.20199e+06	1.69653e+06	334322	1.10561e+06	129995	253937	152385	89724.9	171465	84139
181	NP_001226	SERPINH1	9	9	477.81	0.00202477	8.53182	7.70826	serpin H1 precursor	2.52508e+06	883718	165444	1.12356e+06	341153	1.80978e+06	131897	106513	128509	212326	77864.6	145618
182	NP_003696	SLC25A12	26	18	1908.14	0.00202548	0.271803	0.194633	calcium-binding mitochondrial carrier protein Aralar1	639888	804852	2.88613e+06	811342	2.1088e+06	1.12338e+06	2.77822e+06	6.22781e+06	2.40253e+06	7.00923e+06	8.68019e+06	3.71256e+06
183	NP_055099	NCDN	4	4	177.42	0.00203897	0.22808	0.138105	neurochondrin isoform 1	47839.2	81755.3	253548	68965.8	43006.7	184636	827745	478992	630272	181716	249239	612356
184	NP_003290	HSP90B1	26	23	1271.93	0.00216919	1.78986	1.63348	endoplasmin precursor	5.81097e+06	6.24475e+06	5.41019e+06	4.45891e+06	5.20132e+06	1.02471e+07	3.46314e+06	3.94331e+06	3.3765e+06	3.40635e+06	4.14984e+06	2.54134e+06
185	NP_059447	MVP	2	2	88.21	0.00218487	9.6739	5.69255	major vault protein	267956	73118	10674.2	43413.8	38071.4	91134	11041.8	9948.34	6112.1	10522.6	11340.1	5239.4
186	NP_001689	AUH	4	4	143.14	0.00221963	0.16017	0.144513	methylglutaconyl-CoA hydratase, mitochondrial precursor	24014.7	5245.77	94781.1	12352.6	35212.4	34256.6	166232	260082	69879.1	457053	236992	95045.7
187	NP_000627	SOD2	16	15	1714.86	0.002255	4.54181	3.98593	superoxide dismutase [Mn], mitochondrial isoform A precursor	4.63323e+07	5.71462e+07	1.48517e+07	1.88993e+07	1.00923e+07	3.60378e+07	3.36108e+06	9.53863e+06	3.09157e+06	6.6557e+06	1.05974e+07	7.12708e+06
188	NP_066270	CKMT1B	20	19	2005.33	0.00227267	0.243813	0.142517	creatine kinase U-type, mitochondrial precursor	625785	1.86596e+06	1.19235e+07	1.49344e+06	1.3989e+06	2.36892e+06	9.02632e+06	1.91394e+07	6.91227e+06	1.45456e+07	2.2255e+07	8.82464e+06
189	NP_000179	HK1	47	42	3108	0.00227667	0.387395	0.279645	hexokinase-1 isoform HKI	6.79138e+06	6.59812e+06	2.00149e+07	5.98918e+06	7.38682e+06	1.0862e+07	1.88604e+07	3.20249e+07	1.43872e+07	3.18403e+07	3.46619e+07	1.70202e+07
190	NP_003529	HIST1H4A	13	13	825.63	0.00228028	16.6977	9.35156	histone H4	3.74033e+08	1.97489e+07	3.67237e+07	6.40957e+07	9.7859e+06	6.01114e+07	3.64329e+06	1.06762e+07	5.6072e+06	2.68212e+06	6.45043e+06	4.74776e+06
191	NP_002810	PTBP1	3	3	281.35	0.00229702	9.1753	4.49688	polypyrimidine tract-binding protein 1 isoform a	1.68273e+06	156997	113802	340692	117000	285670	50087.6	53568.4	45770.6	48351	56612.9	39538.9
192	NP_001092	ACTB	25	9	2186.08	0.0023402	2.07209	1.90008	actin, cytoplasmic 1	8.56114e+07	7.24168e+07	6.24168e+07	9.18693e+07	6.51132e+07	5.58902e+07	4.3956e+07	3.29503e+07	5.12565e+07	1.54091e+07	2.61184e+07	3.94309e+07
193	NP_000161	GLDC	2	2	73.57	0.00237364	3.54599	5.28232	glycine dehydrogenase [decarboxylating], mitochondrial precursor	112235	37804.3	103085	41905.7	123367	77742.8	18665.8	9514.54	24205.3	15567	11815.3	60148.1
194	NP_001668	ATP1B1	8	8	604.38	0.00240488	0.238866	0.260991	sodium/potassium-transporting ATPase subunit beta-1	715772	1.81077e+06	4.01688e+06	1.96107e+06	525927	2.02393e+06	7.1834e+06	7.11056e+06	9.95865e+06	2.43381e+06	7.26858e+06	1.23236e+07
195	NP_001035224	PALM	4	4	163.96	0.00241314	0.261606	0.230275	paralemmin isoform 2	86572.2	203053	162220	72113.7	70166.8	66128.4	688520	321997	733325	137089	275797	367117
196	NP_005522	IFI16	4	4	154.38	0.00241363	12.9829	4.96134	gamma-interferon-inducible protein 16	572028	35875.1	31233.1	33748.5	62423.4	145229	10169.3	7457.39	9643.58	18192.2	13589.2	8771.19
197	NP_002366	MAP4	2	2	67.52	0.00243769	3.51142	2.29202	microtubule-associated protein 4 isoform 1	1.22349e+06	565448	261310	353812	238938	385566	164131	162560	192792	84974.8	98004.4	160028
198	NP_000055	C3	5	5	269.33	0.00247219	3.18566	4.00627	complement C3 precursor	233701	129297	119178	261287	118566	99109.9	35109.4	25663.3	19281.9	35445.5	26912.1	159296
199	NP_066972	COTL1	2	2	86.37	0.00250583	4.27547	2.70514	coactosin-like protein	286712	127280	65614.3	118244	472691	129701	55359.6	46123.1	35775.5	68470.8	26124.9	48874
200	NP_863654	ACOT7	4	4	246.87	0.00251164	0.342306	0.316359	cytosolic acyl coenzyme A thioester hydrolase isoform hBACHb	93264	116272	355266	56458.5	230979	313203	663927	753824	484193	510559	587088	405092
201	NP_037391	TAGLN3	6	6	328.9	0.00251574	0.232048	0.179777	transgelin-3	64888.9	138508	676978	186369	66778.4	182627	1.09238e+06	761620	1.79285e+06	332242	668120	1.02467e+06
202	NP_005312	HIST1H1E	10	8	641.47	0.00261582	18.215	7.81139	histone H1.4	3.78941e+07	1.35618e+06	2.53921e+06	5.45883e+06	1.30006e+06	3.96817e+06	162973	1.08128e+06	308768	370436	462627	497061
203	NP_000378	SLC25A20	2	2	72.16	0.00269848	3.26192	2.94128	mitochondrial carnitine/acylcarnitine carrier protein	1.11957e+06	299100	410271	305420	816942	443488	85495.9	132187	124907	269282	158081	270781
204	NP_004030	ANXA2	22	22	1849.25	0.00273497	11.0736	9.92781	annexin A2 isoform 2	1.32833e+07	1.49421e+07	1.80464e+06	1.7278e+07	3.25882e+06	4.5756e+07	1.17085e+06	1.46355e+06	1.37195e+06	1.70506e+06	1.60753e+06	1.3795e+06
205	NP_003017	SH3GL2	3	3	292.84	0.00280156	0.285112	0.275389	endophilin-A1	39179.2	82039	135240	62414.7	48257.3	67213	204618	226237	522354	78646	247089	244471
206	NP_689509	ATP1A3	39	20	3083.43	0.00283974	0.304401	0.222356	sodium/potassium-transporting ATPase subunit alpha-3	4.03121e+06	2.22038e+06	9.52938e+06	2.95577e+06	1.45741e+06	3.54525e+06	1.75091e+07	1.23512e+07	1.70677e+07	5.08042e+06	9.09288e+06	1.68858e+07
207	NP_055664	SV2A	5	5	213.85	0.00294662	0.310189	0.349065	synaptic vesicle glycoprotein 2A	191211	113777	518794	234572	323950	443551	1.84226e+06	869241	1.29239e+06	462895	688668	730811
208	NP_002061	GNAI2	16	8	1094.39	0.00302371	2.28762	2.3986	guanine nucleotide-binding protein G(i) subunit alpha-2 isoform 1	3.1686e+06	2.56619e+06	1.20894e+06	1.9376e+06	3.00783e+06	1.48014e+06	1.20186e+06	848393	1.45502e+06	637665	671966	1.02928e+06
209	NP_076951	CAMKV	2	2	76.89	0.00304958	0.220884	0.153189	caM kinase-like vesicle-associated protein	7241.32	6680.34	21813.5	43956.4	14878.1	10135.1	126058	85242.6	102139	17601.6	78041.2	64944.6
210	NP_006818	TMED10	3	3	112.79	0.00312826	3.33866	2.83913	transmembrane emp24 domain-containing protein 10 precursor	485323	495377	341240	448633	307247	1.03123e+06	65193	193614	46775.6	197983	292316	135345
211	NP_001123950	LY6H	2	2	63.96	0.00313372	0.0631436	0.0212857	lymphocyte antigen 6H isoform b	1402.71	458.347	30010.7	4181.94	1387.16	19964.2	350221	183302	146990	8054.79	115376	105176
212	NP_060377	LAMTOR1	2	2	110.02	0.00322413	3.24168	3.71292	rhoA activator C11orf59	190992	291180	269259	109884	400626	284031	35915.6	91718.6	26325.8	171143	94502.2	57299.3
213	NP_055140	CORO1C	3	2	174.98	0.00324755	2.59125	3.09673	coronin-1C isoform 1	150835	354587	243618	338368	149546	226112	110042	65937.9	202282	51395.2	49211.7	85748.3
214	NP_000286	SERPINA1	15	15	768.8	0.00329047	3.04756	6.08046	alpha-1-antitrypsin precursor	2.47959e+06	2.50894e+06	2.84673e+06	1.94701e+06	910083	2.20253e+06	893669	305027	330977	404822	365205	1.93152e+06
215	NP_079182	SCD5	2	2	93.69	0.00332765	7.83328	9.98916	stearoyl-CoA desaturase 5 isoform b	59353.4	340478	331475	165226	1.07497e+06	281552	10456.9	21400.5	14843.9	150789	39968.7	50166.9
216	NP_005511	HNRNPH1	2	2	132.79	0.00333787	9.25648	5.67691	heterogeneous nuclear ribonucleoprotein H	1.0797e+06	119728	87914	219983	54088.3	190468	29768.5	33263.9	20532.4	24873.2	13611.5	67210.1
217	NP_065855	PACSIN1	10	9	506.71	0.00334163	0.2932	0.324325	protein kinase C and casein kinase substrate in neurons protein 1	553708	215548	1.08323e+06	803306	429128	623115	2.95625e+06	1.86177e+06	3.61757e+06	732215	1.76676e+06	1.71224e+06
218	NP_001076	SERPINA3	4	4	309.66	0.00336269	6.08793	12.6981	alpha-1-antichymotrypsin precursor	425002	351877	290244	227336	70565.3	818859	83426.8	13002	19365.1	31203.1	16813.7	194913
219	NP_001447	FLNA	55	49	2984.51	0.00336688	11.1393	9.93143	filamin-A isoform 1	2.57608e+07	6.3631e+06	1.34828e+06	1.39654e+07	1.80611e+06	1.697e+07	1.17593e+06	764813	1.10322e+06	943668	823746	1.13277e+06
220	NP_004628	RAB7A	3	3	154.44	0.00338402	1.48413	1.54434	ras-related protein Rab-7a	699529	708012	458767	532227	641327	855548	418326	462001	391846	449912	505581	397046
221	NP_002939	RPL15	3	3	215.76	0.00347477	4.27025	4.34315	60S ribosomal protein L15	577978	338320	145095	428365	307241	114468	17231.4	99599.2	59220.1	86832.5	122935	61806.3
222	NP_076939	GDAP1L1	2	2	94.81	0.00347664	0.367772	0.286811	ganglioside-induced differentiation-associated protein 1-like 1	10637.5	19442.4	59309.9	18636.7	21180.3	30210.2	62464.6	79171	48980.2	116782	86627.4	39441.8
223	NP_000977	RPL24	2	2	72.52	0.00359535	2.72099	3.46956	60S ribosomal protein L24	110444	61640.9	45133.6	132315	125584	76203.2	16068.9	28381.9	20599.5	62699.2	49454.3	25413.6
224	NP_001681	ATP6V1A	17	17	1026.66	0.00359622	0.34115	0.32124	V-type proton ATPase catalytic subunit A	932916	1.46626e+06	3.43051e+06	1.35722e+06	1.0903e+06	1.61029e+06	8.00735e+06	4.16714e+06	7.1586e+06	2.00834e+06	3.01924e+06	4.62217e+06
225	NP_000427	OXCT1	20	20	1875.11	0.00365299	0.388519	0.399562	succinyl-CoA:3-ketoacid-coenzyme A transferase 1, mitochondrial precursor	1.78619e+06	1.91976e+06	4.72213e+06	1.31898e+06	2.60607e+06	2.44089e+06	4.79165e+06	8.6932e+06	3.81283e+06	6.12193e+06	1.08664e+07	3.792e+06
226	NP_982271	SYNJ1	2	2	53.85	0.00365396	0.119498	0.0638647	synaptojanin-1 isoform b	4166.54	1744.43	32950.2	3428.81	497.655	4000.74	93158.2	65296.5	140977	7729.57	33345.4	51036.2
227	NP_002120	HMGB2	7	3	331.34	0.00370232	10.1952	6.29265	high mobility group protein B2	1.39289e+06	108136	322209	225339	47253.3	249663	27277.4	36023.3	24399	61069.8	39461.8	41828.1
228	NP_036439	EPB41L3	16	14	808.6	0.00374311	0.31526	0.273839	band 4.1-like protein 3	1.52027e+06	933040	1.65688e+06	1.11528e+06	696267	1.0595e+06	4.35865e+06	3.5832e+06	6.1189e+06	1.07518e+06	2.47886e+06	4.5296e+06
229	NP_065392	APMAP	5	5	185.2	0.0037521	1.8472	1.78651	adipocyte plasma membrane-associated protein	819523	469446	417711	371567	630444	658639	229432	375787	264359	378475	351306	223578
230	NP_000058	CA2	10	10	621.71	0.0037778	2.17389	2.25008	carbonic anhydrase 2	1.34065e+06	3.11534e+06	2.90813e+06	1.9525e+06	3.49073e+06	2.50885e+06	1.30216e+06	1.10867e+06	1.29879e+06	835421	647856	1.85261e+06
231	NP_001153682	SLC25A13	10	2	472.45	0.00379891	2.13652	2.48373	calcium-binding mitochondrial carrier protein Aralar2 isoform 1	71273.2	52772.6	70392.8	43305.1	57687.5	45148.1	13430.7	22611.9	14836.3	56960.5	29707.6	21861.6
232	NP_004540	NDUFC2	3	3	80.82	0.00381453	0.296048	0.322986	NADH dehydrogenase [ubiquinone] 1 subunit C2	30633.2	72060.7	105055	22045.1	79080.7	55139.5	130158	263668	96502.4	295422	330280	113546
233	NP_000007	ACADM	7	7	302.02	0.00387614	4.05086	2.73605	medium-chain specific acyl-CoA dehydrogenase, mitochondrial isoform a precursor	2.80414e+06	450329	830764	602465	1.39517e+06	737797	126586	466840	124565	285406	392475	287888
234	NP_057078	ATP6V1D	2	2	65.32	0.00391358	0.225967	0.219114	V-type proton ATPase subunit D	9990.85	6510.61	45928.5	13510.3	4645.75	11287.6	144313	48130.4	108690	30621.6	25843	48980.9
235	NP_001060	TUBB2A	32	3	3077.91	0.00395622	0.243614	0.275641	tubulin beta-2A chain	459048	3.28651e+06	4.50379e+06	2.10375e+06	700350	1.75899e+06	1.36965e+07	7.4012e+06	1.54882e+07	3.8163e+06	5.5784e+06	6.61245e+06
236	NP_694854	CADM2	4	4	227.72	0.00404475	0.235004	0.162302	cell adhesion molecule 2 isoform 3	353441	173836	720944	101744	645059	144885	2.00221e+06	1.42055e+06	2.2791e+06	386825	1.18895e+06	1.82819e+06
237	NP_112420	HNRNPA1	8	5	412.41	0.0041267	11.9733	6.35218	heterogeneous nuclear ribonucleoprotein A1 isoform b	4.71816e+06	258516	488668	879906	163119	520908	68563.2	141088	66419.3	90370.6	164628	56009.2
238	NP_001626	AMPH	5	4	251.85	0.00418302	0.304959	0.357371	amphiphysin isoform 1	81355.3	132139	148633	111966	80665.3	148433	641141	332202	649624	122910	209119	350857
239	NP_002323	LRP1	2	2	76.35	0.00425969	2.88586	2.75127	prolow-density lipoprotein receptor-related protein 1 precursor	26957.5	14298.1	16584.4	36089.1	63079.7	28707	9036.9	16269.3	7532.87	14439.2	11195.4	5880.02
240	NP_000692	ATP1A1	37	19	2576.51	0.00435681	0.400275	0.435189	sodium/potassium-transporting ATPase subunit alpha-1 isoform a	2.23426e+06	3.07009e+06	2.3603e+06	2.81821e+06	1.69387e+06	3.29958e+06	6.01497e+06	4.9919e+06	1.0825e+07	2.46972e+06	5.8845e+06	8.47817e+06
241	NP_005168	ATP6V0A1	16	16	1137.31	0.00443615	0.294932	0.269786	V-type proton ATPase 116 kDa subunit a isoform 1 isoform c	540779	652208	2.19839e+06	838403	544959	858726	5.20254e+06	2.42488e+06	5.23788e+06	1.00288e+06	2.13244e+06	3.10027e+06
242	NP_000033	APOH	4	4	215.56	0.00444011	2.83593	4.02736	beta-2-glycoprotein 1 precursor	2.15625e+06	2.19952e+06	1.06281e+06	2.93739e+06	786003	1.92192e+06	584156	346643	689877	428461	403941	1.44825e+06
243	NP_001460	XRCC6	7	5	405.41	0.00465844	19.8072	5.77883	X-ray repair cross-complementing protein 6	1.80577e+06	52201.3	116884	194105	47243.9	95023.4	15387	31467.6	13798.7	26172.1	21282.6	8578.13
244	NP_000089	CPT2	2	2	95.57	0.00472524	2.60013	2.70481	carnitine O-palmitoyltransferase 2, mitochondrial precursor	56182.3	256300	196067	143869	200600	217825	53435	85406	75923.7	77014.3	70728.8	49333.6
245	NP_036457	MAPRE1	3	3	154.6	0.00476532	4.49918	4.14985	microtubule-associated protein RP/EB family member 1	1.30338e+06	279299	368010	369950	155088	168185	77800.4	78183.4	220861	68746	80530.7	61522.5
246	NP_001854	COX6B1	7	7	494.67	0.00476705	0.342114	0.326576	cytochrome c oxidase subunit 6B1	2.91736e+06	2.51635e+06	5.54721e+06	1.23464e+06	4.16048e+06	2.96966e+06	6.30479e+06	1.17217e+07	4.39739e+06	1.45298e+07	1.39045e+07	5.68926e+06
247	NP_598328	SYN2	13	11	775.56	0.0047795	0.260126	0.185826	synapsin-2 isoform IIa	590305	385274	3.13945e+06	730821	407723	1.18545e+06	8.31419e+06	3.86498e+06	5.22441e+06	1.2558e+06	3.24449e+06	2.84963e+06
248	NP_001963	ELANE	4	4	207.67	0.00479577	3.61495	3.75217	neutrophil elastase preproprotein	180116	831244	653660	344238	220845	835900	155483	119276	146676	252904	67892.7	105912
249	NP_006149	NEFL	23	17	1371.61	0.00483223	0.341889	0.205876	neurofilament light polypeptide	552255	4.90368e+06	766161	664870	579293	762422	3.97587e+06	2.95691e+06	7.25144e+06	2.50335e+06	2.29127e+06	5.08943e+06
250	NP_000338	SPTB	47	41	2496.8	0.00489572	4.60746	3.06285	spectrin beta chain, erythrocyte isoform b	842660	1.68445e+06	2.7342e+06	8.3224e+06	2.27864e+06	6.12319e+06	629067	814416	833334	1.00292e+06	822240	669755
251	NP_031381	HSP90AB1	18	9	1077.19	0.00492561	1.95946	2.20334	heat shock protein HSP 90-beta	1.99516e+06	1.67828e+06	1.45886e+06	1.5757e+06	960028	923700	878057	606469	1.13242e+06	426964	570034	770784
252	NP_005219	EGFR	8	8	420.64	0.00496131	5.03247	3.67077	epidermal growth factor receptor isoform a precursor	629813	288504	389466	1.58938e+06	410623	113118	84990.6	141185	152236	83393.8	108308	109654
253	NP_002679	sept5	9	9	532.81	0.00522478	0.246303	0.197112	septin-5 isoform 1	506586	196793	1.49676e+06	455102	160619	426068	2.2704e+06	2.20001e+06	3.78131e+06	491247	2.33997e+06	2.07943e+06
254	NP_065208	ANK1	25	21	1053.77	0.00522976	6.16902	6.23782	ankyrin-1 isoform 4	314661	1.06936e+06	1.45765e+06	5.51046e+06	1.58099e+06	3.00724e+06	254825	438819	216813	765258	232307	189615
255	NP_001879	CRYM	3	3	160.98	0.00527767	0.224037	0.155794	mu-crystallin homolog isoform 1	7829.81	40020.1	154989	27959.8	5274.19	43378.8	314423	269853	248424	65599.8	161125	187921
256	NP_006057	AKR1A1	2	2	150.68	0.0052896	2.80996	2.46014	alcohol dehydrogenase [NADP+]	601971	166197	183012	283044	302358	114956	111988	93337.2	139522	74521.5	72270.1	96105.5
257	NP_002097	H2AFZ	5	3	291.32	0.00532131	7.07114	4.5899	histone H2A.Z	3.09815e+06	414567	238730	573366	296077	503631	31850.7	155667	49926.8	287217	138999	61048
258	NP_055720	GLS	24	24	1736.91	0.00534094	0.269653	0.151299	glutaminase kidney isoform, mitochondrial precursor	494806	611900	7.13101e+06	927159	600125	1.58859e+06	3.72586e+06	1.22419e+07	3.14354e+06	5.43293e+06	1.28209e+07	4.73937e+06
259	NP_005975	SLC25A1	3	3	121.9	0.00537831	2.75822	2.46605	tricarboxylate transport protein, mitochondrial precursor	1.21681e+06	574376	375197	292589	374577	395906	110859	132185	162857	361800	253314	149831
260	NP_001687	ATP6V1E1	5	5	338.73	0.00547928	0.371584	0.379511	V-type proton ATPase subunit E 1 isoform a	383652	554637	1.1882e+06	493798	370460	564221	2.60427e+06	1.33473e+06	2.48589e+06	660187	1.05412e+06	1.42786e+06
261	NP_001018146	NME1-NME2	7	2	370.93	0.00552442	1.90786	1.69342	NME1-NME2 protein	764572	1.81779e+06	1.09072e+06	978679	644765	779762	545282	552815	717951	392973	493112	482727
262	NP_061979	sept3	4	4	256.25	0.00555283	0.300291	0.254419	neuronal-specific septin-3 isoform B	265493	183532	999548	322162	173047	373707	1.99896e+06	1.34571e+06	2.05777e+06	400300	950664	964084
263	NP_060934	CISD1	6	5	403.35	0.00561165	0.349085	0.408551	CDGSH iron-sulfur domain-containing protein 1	1.35069e+06	794934	3.18294e+06	615592	904118	1.17935e+06	2.61166e+06	7.22323e+06	2.48799e+06	2.44778e+06	5.85111e+06	2.37441e+06
264	NP_002480	NDUFA4	4	4	115.47	0.00562663	0.365097	0.45362	NADH dehydrogenase [ubiquinone] 1 alpha subcomplex subunit 4	819704	1.91794e+06	2.8025e+06	1.22568e+06	2.15321e+06	1.94127e+06	3.14134e+06	5.18995e+06	2.29522e+06	7.8068e+06	7.99541e+06	3.31763e+06
265	NP_000973	RPL21	3	3	89.33	0.00567997	3.30422	2.85931	60S ribosomal protein L21	520571	245577	135390	372925	281166	102830	32659.9	116047	71189.4	116388	113031	52606.2
266	NP_000935	PPP3CA	7	7	257.79	0.00568089	0.310278	0.347052	serine/threonine-protein phosphatase 2B catalytic subunit alpha isoform isoform 1	321805	350305	517373	479169	143673	357905	1.36857e+06	903992	2.32531e+06	356504	903442	1.13665e+06
267	NP_001748	CBR1	7	7	523.39	0.00569088	1.78958	1.68642	carbonyl reductase [NADPH] 1	3.7673e+06	3.38775e+06	2.1297e+06	2.28011e+06	2.59876e+06	1.73197e+06	2.07006e+06	1.5602e+06	1.33283e+06	1.14102e+06	986004	1.79216e+06
268	NP_444292	GNG2	2	2	52.84	0.0057899	0.28479	0.2193	guanine nucleotide-binding protein G(I)/G(S)/G(O) subunit gamma-2 precursor	126998	131465	526219	109102	98669.9	201974	1.31371e+06	726129	1.07735e+06	237763	386659	452458
269	NP_002256	KPNB1	6	6	234.99	0.00579932	2.86859	2.45314	importin subunit beta-1	806745	382675	321639	614954	153525	253449	140706	179536	204036	98823.3	113506	146401
270	NP_002730	PRKCG	2	2	142.87	0.00593365	0.304547	0.314221	protein kinase C gamma type	30703.6	115731	91420.8	59003.5	63276.8	84782.7	364371	316717	410767	90630.3	154478	123955
271	NP_006671	ME3	8	8	570.02	0.00595835	0.346154	0.458752	NADP-dependent malic enzyme, mitochondrial precursor	287198	426029	1.12727e+06	320295	560795	599409	921856	2.9446e+06	993690	1.15742e+06	2.64698e+06	929447
272	NP_003177	TAGLN	6	6	286.87	0.0060596	6.99774	6.24285	transgelin	1.29192e+06	127498	209387	1.08079e+06	329507	1.65957e+06	108014	66012.9	134323	165098	117892	80115.1
273	NP_064696	MGST1	2	2	125.45	0.00606072	3.19469	3.34708	microsomal glutathione S-transferase 1	944429	469624	782583	210998	735649	1.18343e+06	124145	387341	103489	251024	285772	202575
274	NP_004682	ATP6V0D1	7	7	407.78	0.00610516	0.322126	0.316579	V-type proton ATPase subunit d 1	156678	372811	1.15689e+06	492695	259326	491151	2.64911e+06	1.1354e+06	2.01191e+06	568947	1.18523e+06	1.54383e+06
275	NP_004162	SLC1A2	13	12	1208.87	0.00610864	0.29327	0.168204	excitatory amino acid transporter 2 isoform 1	803683	1.05099e+06	8.91788e+06	2.3986e+06	9.2695e+06	2.14028e+06	1.68097e+07	1.25609e+07	2.22069e+07	6.20205e+06	1.16139e+07	1.44234e+07
276	NP_001350	DECR1	9	9	507.62	0.00616379	2.57884	2.6086	2,4-dienoyl-CoA reductase, mitochondrial precursor	1.99786e+06	2.75653e+06	2.16284e+06	1.17832e+06	4.71043e+06	2.6922e+06	409707	1.02601e+06	835158	1.60202e+06	1.45525e+06	681594
277	NP_005908	MDH1	13	13	835.65	0.00628604	0.492019	0.422592	malate dehydrogenase, cytoplasmic isoform 2	2.85012e+06	2.42328e+06	4.21255e+06	1.85632e+06	1.64504e+06	2.08155e+06	6.98195e+06	4.96997e+06	6.53957e+06	2.59885e+06	3.84624e+06	5.69004e+06
278	NP_001004	RPS9	2	2	64.21	0.00636355	3.21226	2.41581	40S ribosomal protein S9	223120	64509.8	48119.2	159905	92600.7	74977.5	21537.7	28964.2	40402.9	60019.1	43654.3	11890.8
279	NP_001273	AP2B1	22	16	1320.77	0.00653579	0.418237	0.367915	AP-2 complex subunit beta isoform b	919464	819700	1.87345e+06	822298	752936	922323	3.24834e+06	2.25967e+06	3.79724e+06	926092	1.90353e+06	2.47448e+06
280	NP_000713	CACNA2D1	2	2	104.07	0.00661083	0.279413	0.311862	voltage-dependent calcium channel subunit alpha-2/delta-1	41946.2	7353.66	55401.8	11502.4	29290.9	37331.5	177568	105488	152030	35094.6	76002.8	108140
281	NP_000311	QDPR	7	6	442.05	0.00673492	0.520618	0.583034	dihydropteridine reductase	1.38085e+06	1.9096e+06	1.35274e+06	485496	1.26515e+06	900679	2.74366e+06	2.36083e+06	2.01588e+06	2.12929e+06	1.73866e+06	3.02295e+06
282	NP_570629	DPP6	4	4	192.16	0.00687139	0.332655	0.350731	dipeptidyl aminopeptidase-like protein 6 isoform 1	87030.3	141791	241436	216833	185843	73353.6	695427	409643	671639	133794	455296	478852
283	NP_872270	PKM1	32	4	2566.88	0.00701422	0.263871	0.166149	pyruvate kinase isozymes M1/M2 isoform M1	18547.4	184785	614107	108982	107531	171422	981939	754015	1.08269e+06	308159	507592	933650
284	NP_001213	CAMK2G	10	2	597.07	0.00707628	0.356726	0.316308	calcium/calmodulin-dependent protein kinase type II subunit gamma isoform 4	27445.4	87330.6	107927	78502.7	39625.3	47294.8	217568	180138	259726	67453.3	109791	253348
285	NP_055439	S100A6	2	2	79.52	0.00721304	2.5937	2.25116	protein S100-A6	606336	1.29873e+06	510164	1.98568e+06	563322	1.2812e+06	491341	264108	321822	492176	451796	386679
286	NP_115719	CHCHD6	5	5	283.33	0.00731429	0.321731	0.309161	coiled-coil-helix-coiled-coil-helix domain-containing protein 6	102284	66459.9	366512	76764.6	146409	142192	295304	842152	202541	495469	721467	242367
287	NP_004246	COX5A	5	5	445.97	0.00746105	0.403572	0.411966	cytochrome c oxidase subunit 5A, mitochondrial precursor	3.16962e+06	4.96878e+06	9.27139e+06	3.07725e+06	4.10645e+06	5.59123e+06	6.40039e+06	1.72661e+07	6.8476e+06	1.20416e+07	2.22507e+07	9.98747e+06
288	NP_001054	TF	20	20	1214.66	0.00767569	2.66196	5.59209	serotransferrin precursor	4.2506e+06	4.18494e+06	4.71191e+06	4.49763e+06	1.37753e+06	2.59483e+06	1.64464e+06	715280	793197	709379	704472	3.55389e+06
289	NP_000382	TPP1	5	5	379.1	0.00777898	3.73808	3.33093	tripeptidyl-peptidase 1 preproprotein	3.43271e+06	2.23624e+06	1.74818e+06	743578	7.08627e+06	2.77473e+06	479195	885844	439457	1.48785e+06	910231	618533
290	NP_003841	SUCLA2	10	10	408.5	0.0083068	0.41462	0.385231	succinyl-CoA ligase [ADP-forming] subunit beta, mitochondrial precursor	1.02481e+06	455150	1.56757e+06	574255	790565	818340	1.43061e+06	2.74586e+06	1.00755e+06	2.9581e+06	3.10434e+06	1.36915e+06
291	NP_002617	PFKL	6	4	286.62	0.00847388	2.57865	2.43362	6-phosphofructokinase, liver type	275530	173550	101383	348013	126445	120691	121754	68371.6	120159	44006.8	35077.1	54899.5
292	NP_001949	EEF1A2	10	4	584.69	0.00847467	0.483204	0.338036	elongation factor 1-alpha 2	158591	202754	817775	563886	229238	326031	768228	876821	933295	535345	856260	786370
293	NP_005498	CFL1	10	10	1047.93	0.00851424	1.58557	1.4669	cofilin-1	1.07678e+07	1.41099e+07	1.16568e+07	1.78614e+07	1.01505e+07	1.11689e+07	9.76463e+06	7.35841e+06	1.11248e+07	5.14886e+06	6.15397e+06	8.20212e+06
294	NP_003170	SYP	2	2	97.63	0.008599	0.233381	0.100416	synaptophysin	62681.8	33348.9	655871	72496	98565.3	170455	983856	906432	1.24165e+06	121889	634201	797098
295	NP_001678	ATP5D	3	3	201.8	0.00861907	0.435764	0.49631	ATP synthase subunit delta, mitochondrial precursor	412451	877467	1.26619e+06	755700	681402	845751	873148	2.33066e+06	1.47699e+06	1.74973e+06	3.36451e+06	1.30952e+06
296	NP_004539	NDUFB10	6	6	443.83	0.00876668	0.463663	0.48979	NADH dehydrogenase [ubiquinone] 1 beta subcomplex subunit 10	999581	1.15583e+06	1.42353e+06	585899	990109	974633	1.51554e+06	2.91954e+06	1.07654e+06	2.41367e+06	3.64595e+06	1.64866e+06
297	NP_077718	NDUFS7	5	5	181.46	0.00877007	0.343872	0.429863	NADH dehydrogenase [ubiquinone] iron-sulfur protein 7, mitochondrial precursor	134434	318203	380326	128890	287288	320388	405073	943831	316614	1.16431e+06	1.26973e+06	464738
298	NP_647593	BIN1	3	2	137.23	0.00880591	0.447957	0.410776	myc box-dependent-interacting protein 1 isoform 1	73122.6	125513	103910	37013.9	117818	43295.7	207330	223642	224744	89236.3	144263	228469
299	NP_004995	NDUFB8	6	6	254.33	0.00881199	0.311502	0.318609	NADH dehydrogenase [ubiquinone] 1 beta subcomplex subunit 8, mitochondrial precursor	314604	453941	822005	180005	392036	438943	741200	1.77642e+06	476889	1.92735e+06	2.598e+06	831726
300	NP_071415	MCCC2	8	8	365.29	0.00883562	2.30345	2.21403	methylcrotonoyl-CoA carboxylase beta chain, mitochondrial	386330	554940	575114	330429	1.12722e+06	419726	125824	320505	167821	418964	262460	177763
301	NP_004090	STOM	5	4	258.49	0.00884127	3.91279	3.18727	erythrocyte band 7 integral membrane protein isoform a	120936	340632	297365	889924	178732	721565	209782	94985.2	67761.3	128846	44932.6	105185
302	NP_003396	YWHAH	11	8	703.8	0.00886777	0.50826	0.466833	14-3-3 protein eta	566475	435740	846454	634819	527933	477692	1.53416e+06	1.05804e+06	1.55591e+06	508325	922094	1.28629e+06
303	NP_002897	RDX	14	7	622.19	0.00896832	3.3712	2.28881	radixin	374236	1.68489e+06	250574	430067	261367	624504	146203	134320	226199	133448	205204	230099
304	NP_006363	SYNCRIP	2	2	103.15	0.00914273	18.6357	9.00051	heterogeneous nuclear ribonucleoprotein Q isoform 1	157096	5911.06	11175.7	49923.2	1990.44	14750.6	1851.29	777.643	1259.19	6155.31	1272.9	1607.64
305	NP_001110	ADD1	10	10	484.85	0.00923166	0.35957	0.387311	alpha-adducin isoform a	194671	529802	669231	537595	410705	421642	1.36785e+06	1.08869e+06	2.38643e+06	425178	849366	1.56846e+06
306	NP_006212	PIN1	2	2	60.23	0.00932976	0.365599	0.386931	peptidyl-prolyl cis-trans isomerase NIMA-interacting 1	70463.5	32726.8	70345.4	26969.5	15984.1	54449.1	191194	107911	183529	45549.4	95506.2	117390
307	NP_001852	COX4I1	13	13	674.74	0.00935382	0.400858	0.381827	cytochrome c oxidase subunit 4 isoform 1, mitochondrial precursor	3.93663e+06	4.21836e+06	1.10358e+07	2.90711e+06	3.70963e+06	5.63033e+06	6.7294e+06	2.05019e+07	7.29379e+06	1.15721e+07	2.25434e+07	9.78576e+06
308	NP_056999	ATL1	2	2	136.77	0.00984604	0.383049	0.364475	atlastin-1 isoform a	67728	91818.7	182023	75634.4	101059	135379	239756	349601	521646	92543.3	289438	213437
309	NP_001734	CALM2	6	6	622.94	0.00996079	0.396522	0.374042	calmodulin	5.42066e+06	5.84563e+06	9.17368e+06	3.99699e+06	4.71561e+06	6.24296e+06	2.12997e+07	1.13079e+07	2.18964e+07	4.64066e+06	1.20087e+07	1.81117e+07
310	NP_055177	HIBCH	7	7	377.82	0.010025	2.5324	2.11398	3-hydroxyisobutyryl-CoA hydrolase, mitochondrial isoform 1 precursor	854510	918827	1.12293e+06	587041	2.15678e+06	909639	248617	629395	191089	616323	722958	177991
311	NP_114430	NCALD	3	3	130.51	0.0101997	0.403973	0.339194	neurocalcin-delta	61642	88388.7	188353	103966	45298	171544	276375	230879	429015	103114	290718	301671
312	NP_005373	NEFM	29	24	2139.66	0.0102882	0.325809	0.211931	neurofilament medium polypeptide isoform 1	1.65755e+06	8.71819e+06	1.44234e+06	1.05871e+06	649831	1.23144e+06	6.19368e+06	6.4226e+06	1.48069e+07	2.74645e+06	4.16558e+06	1.09615e+07
313	NP_039234	CLIC4	8	8	481.98	0.0103371	5.11432	3.78549	chloride intracellular channel protein 4	4.21135e+06	1.48232e+06	322233	1.86846e+06	479473	669730	329219	202737	298210	270289	203202	462672
314	NP_004059	AP2M1	10	10	423.61	0.0104862	0.455459	0.390425	AP-2 complex subunit mu isoform a	1.02734e+06	476702	1.01581e+06	510731	531275	562518	2.15554e+06	1.3795e+06	2.39734e+06	674110	1.02689e+06	1.42204e+06
315	NP_036288	EPB41L1	6	5	157.27	0.0106186	0.427925	0.37131	band 4.1-like protein 1 isoform a	197240	140698	428605	283084	331783	209738	850700	657499	884257	236056	420028	669753
316	NP_004709	COX7A2L	4	4	220.69	0.0106423	0.382408	0.352064	cytochrome c oxidase subunit 7A-related protein, mitochondrial precursor	456920	311092	1.1482e+06	198657	551188	489643	679924	1.96738e+06	672253	1.51382e+06	2.24399e+06	1.17479e+06
317	NP_001377	DPYSL2	32	27	2724.51	0.010937	0.437362	0.3163	dihydropyrimidinase-related protein 2 isoform 2	8.09129e+06	2.43718e+07	2.53417e+07	1.31376e+07	6.63811e+06	9.33404e+06	4.51423e+07	2.99059e+07	4.40735e+07	1.64548e+07	2.20086e+07	4.11396e+07
318	NP_006089	GNB2L1	2	2	64.57	0.0109653	3.64684	6.61339	guanine nucleotide-binding protein subunit beta-2-like 1	92889.5	19572.7	13299.4	56308.4	38341.6	49386.2	16468.3	4340.7	8146.26	5118.91	3173.77	36733.3
319	NP_002071	GOT2	23	22	1774.38	0.0110349	0.422979	0.35823	aspartate aminotransferase, mitochondrial precursor	7.31332e+06	5.0636e+06	2.27429e+07	4.13092e+06	7.3801e+06	1.12999e+07	1.51999e+07	3.41328e+07	1.24423e+07	2.48562e+07	3.41673e+07	1.61606e+07
320	NP_002347	MARCKS	7	7	568.1	0.0111089	2.87658	4.77132	myristoylated alanine-rich C-kinase substrate	5.29488e+06	5.58131e+06	7.24103e+06	2.03346e+06	3.74097e+06	1.60531e+06	590488	916832	4.58891e+06	629303	1.16115e+06	976953
321	NP_115709	FAM213A	3	3	117.75	0.01124	0.519503	0.503194	hypothetical protein LOC84293 precursor	82609	124219	188041	76953	112183	55672.4	126455	236818	153033	197296	327908	189815
322	NP_055018	AP2A1	12	8	470.17	0.0114721	0.38288	0.33969	AP-2 complex subunit alpha-1 isoform 1	195639	99942.6	440137	166530	149583	183171	737699	456943	898578	177595	382218	572527
323	NP_001129171	YWHAZ	13	8	1001.27	0.0115883	0.510325	0.50983	14-3-3 protein zeta/delta	2.2748e+06	2.46335e+06	3.98945e+06	1.9806e+06	1.87276e+06	2.53012e+06	7.633e+06	4.86466e+06	6.68133e+06	2.34284e+06	3.65992e+06	4.42891e+06
324	NP_002023	FTH1	11	10	550.66	0.0117118	0.560244	0.439083	ferritin heavy chain	1.55817e+06	3.50886e+06	3.04166e+06	1.56715e+06	1.09323e+06	1.71902e+06	4.85067e+06	4.21565e+06	3.89101e+06	2.34165e+06	3.3983e+06	3.59315e+06
325	NP_000009	ACADVL	11	10	751.99	0.0119259	2.55072	2.72153	very long-chain specific acyl-CoA dehydrogenase, mitochondrial isoform 1 precursor	2.3696e+06	1.49744e+06	989542	679531	2.60246e+06	2.97088e+06	542927	877980	497482	1.06412e+06	886373	486542
326	NP_003119	SPTBN1	85	76	6192.7	0.0120726	0.418583	0.423212	spectrin beta chain, brain 1 isoform 1	9.49319e+06	1.02433e+07	1.19755e+07	1.09187e+07	5.64452e+06	8.29282e+06	2.81552e+07	2.09307e+07	3.77359e+07	7.59654e+06	1.50193e+07	2.57043e+07
327	NP_055574	PHYHIP	2	2	51.08	0.0121626	0.196141	0.209396	phytanoyl-CoA hydroxylase-interacting protein	811.424	4901.3	20758	9332.43	5191.98	10532.2	115451	28181.9	46706.8	9731.53	21453.3	41181.6
328	NP_003117	SPTA1	38	36	2119.7	0.0123585	4.50713	3.6239	spectrin alpha chain, erythrocyte	473634	1.55492e+06	2.41983e+06	6.46549e+06	1.65787e+06	5.17578e+06	531343	845992	566405	906927	528171	558818
329	NP_055944	sept6	7	2	244.09	0.0124529	0.407993	0.473214	septin-6 isoform B	130651	35457.8	139718	33408.3	98047.5	108096	357383	211831	282043	102869	158814	223794
330	NP_006422	CCT2	2	2	128.18	0.0125115	2.09787	2.87972	T-complex protein 1 subunit beta isoform 1	248772	178168	196218	209701	105765	152104	41238.5	85843.1	209739	44164.8	38120.6	100815
331	NP_005994	UQCRFS1	7	7	570.04	0.0127551	0.476209	0.446681	cytochrome b-c1 complex subunit Rieske, mitochondrial	1.99312e+06	2.06985e+06	4.55458e+06	1.28573e+06	3.21096e+06	2.38497e+06	3.62021e+06	7.43842e+06	2.97119e+06	5.90552e+06	8.54413e+06	4.06765e+06
332	NP_000333	SLC4A1	24	24	1884.72	0.0127893	6.34134	5.14841	band 3 anion transport protein	1.59873e+06	8.08664e+06	1.15121e+07	4.07687e+07	8.6515e+06	2.69056e+07	1.26746e+06	3.89578e+06	1.54687e+06	4.75237e+06	2.02983e+06	1.88664e+06
333	NP_004365	COX6C	8	8	354.06	0.0128444	0.39602	0.35553	cytochrome c oxidase subunit 6C proprotein	1.46153e+06	1.34426e+06	3.29999e+06	773212	1.2817e+06	1.87964e+06	2.26009e+06	6.17205e+06	1.9713e+06	5.18631e+06	7.05779e+06	2.70554e+06
334	NP_079291	HSPA12A	6	6	279.15	0.0130964	0.200354	0.170812	heat shock 70 kDa protein 12A	49941.7	108832	214581	80861.1	65912.2	79688.1	468785	471133	1.06922e+06	54487.2	277551	652599
335	NP_001001503	NDUFV3	2	2	82.16	0.0136331	0.271402	0.267518	NADH dehydrogenase [ubiquinone] flavoprotein 3, mitochondrial isoform b precursor	66024.8	57373.2	252318	13345.7	81137.1	89823.1	207933	617947	120335	342167	617747	157313
336	NP_005521	IDH3A	17	17	1160.92	0.0138779	0.421456	0.346179	isocitrate dehydrogenase [NAD] subunit alpha, mitochondrial precursor	1.58603e+06	1.74473e+06	5.9792e+06	1.75304e+06	3.46893e+06	3.02467e+06	3.89786e+06	9.56888e+06	3.26118e+06	8.50701e+06	1.11279e+07	5.29427e+06
337	NP_066406	HIST1H2BB	6	2	284.13	0.0138918	7.56243	3.13201	histone H2B type 1-B	7.36951e+06	343321	552349	1.2773e+06	431307	851488	217680	337655	256401	200077	189099	230543
338	NP_000275	PDHA1	22	20	1226.07	0.0138973	0.44416	0.397307	pyruvate dehydrogenase E1 component subunit alpha, somatic form, mitochondrial isoform 1 precursor	2.75579e+06	3.14054e+06	6.33008e+06	2.46137e+06	5.28358e+06	3.27763e+06	5.40841e+06	1.24367e+07	4.48201e+06	1.07458e+07	1.41457e+07	5.12505e+06
339	NP_000916	PDHB	15	15	898.51	0.0139566	0.451434	0.52229	pyruvate dehydrogenase E1 component subunit beta, mitochondrial isoform 1 precursor	749331	1.72096e+06	2.38812e+06	1.04897e+06	1.98681e+06	1.62487e+06	2.08216e+06	4.77114e+06	2.11959e+06	4.28648e+06	5.71424e+06	2.11266e+06
340	NP_002297	LGALS3	5	5	273.58	0.0139871	5.66479	2.78031	galectin-3 isoform 1	2.97379e+06	951223	291784	451980	475310	3.66012e+06	234628	243579	275410	246862	266221	287497
341	NP_004492	HNRNPU	4	4	191.87	0.0139908	6.13295	3.35602	heterogeneous nuclear ribonucleoprotein U isoform b	2.40745e+06	137451	352778	394606	157632	287112	87988.5	102681	80798.1	150118	117193	70556.4
342	NP_002957	S100A10	3	3	150.19	0.0142838	6.69871	6.61405	protein S100-A10	2.44536e+06	2.57087e+06	360946	3.77321e+06	444755	6.78758e+06	598597	346487	411933	344948	300425	443264
343	NP_001356	DLG4	6	6	221.72	0.0146848	0.283221	0.219657	disks large homolog 4 isoform 1	37784.5	262569	75998.4	42342.9	23157.2	66817	690334	191977	351891	64857.6	235329	261627
344	NP_000572	GPX1	5	4	237.39	0.0149868	2.55986	2.39476	glutathione peroxidase 1 isoform 1	625203	396241	408515	274085	1.38103e+06	413988	134112	196484	133193	433770	322364	146975
345	NP_002076	GPX4	3	3	101.51	0.0151141	0.55657	0.569508	phospholipid hydroperoxide glutathione peroxidase, mitochondrial isoform A precursor	148927	147350	269951	104206	65658.7	122936	178519	224508	230481	260386	405425	244115
346	NP_066959	RTN1	5	3	254.03	0.0151594	0.319453	0.381791	reticulon-1 isoform A	162509	42553.2	159929	53462.5	158554	44414.8	405765	283333	670542	86797.2	226842	271988
347	NP_000468	ALB	59	58	5071.79	0.0154888	2.45953	6.00009	serum albumin preproprotein	2.73875e+08	2.93921e+08	2.13691e+08	1.86699e+08	9.77585e+07	1.49252e+08	1.33604e+08	2.03469e+07	3.11716e+07	3.5559e+07	2.38845e+07	2.4951e+08
348	NP_006347	ATP5H	14	14	746.3	0.0154953	0.479766	0.458283	ATP synthase subunit d, mitochondrial isoform a	3.09782e+06	4.21479e+06	9.30727e+06	3.38878e+06	6.45633e+06	4.94564e+06	6.54652e+06	1.51309e+07	6.50947e+06	1.28185e+07	1.72952e+07	7.17e+06
349	NP_001853	COX5B	6	6	286.29	0.0168252	0.422338	0.401949	cytochrome c oxidase subunit 5B, mitochondrial precursor	2.40018e+06	2.08814e+06	4.19789e+06	1.09679e+06	2.93772e+06	2.35172e+06	3.23194e+06	8.77004e+06	2.81588e+06	8.06559e+06	9.04808e+06	3.75657e+06
350	NP_001159477	EPB41	5	2	182.16	0.0169482	2.71557	2.13797	protein 4.1 isoform 1	173212	150309	322941	671321	164062	534363	151765	143567	199610	80965.1	78054.9	88500.7
351	NP_066552	NDUFV2	7	7	368.34	0.0171775	0.330988	0.356779	NADH dehydrogenase [ubiquinone] flavoprotein 2, mitochondrial precursor	209270	388721	703069	127368	379923	431110	499259	1.49026e+06	410446	1.71285e+06	1.98904e+06	664140
352	NP_004542	NDUFS3	10	10	838.11	0.0173384	0.434078	0.432471	NADH dehydrogenase [ubiquinone] iron-sulfur protein 3, mitochondrial precursor	1.02451e+06	1.46387e+06	1.91357e+06	656952	1.08364e+06	1.1577e+06	1.69163e+06	3.49103e+06	1.27541e+06	3.6321e+06	5.05336e+06	1.67433e+06
353	NP_001632	APEX1	2	2	129.75	0.017528	36.1515	4.86596	DNA-(apurinic or apyrimidinic site) lyase	1.3398e+06	25123.1	36982.7	160302	15364.7	11594.6	12365.1	5171.73	7591.57	11349.4	3428.94	4051.81
354	NP_001719	BSG	3	3	210.51	0.0176503	2.00972	2.1215	basigin isoform 1 precursor	1.14365e+06	1.01967e+06	400905	757817	506569	809275	490959	333989	589291	154816	335445	403226
355	NP_443079	GNG7	2	2	151.55	0.0176715	0.374548	0.246834	guanine nucleotide-binding protein G(I)/G(S)/G(O) subunit gamma-7 precursor	59983.2	985649	258483	81050.9	516255	164291	1.15663e+06	876907	1.58381e+06	409586	652398	835879
356	NP_004299	ARHGAP1	2	2	75.62	0.0177265	2.4279	2.41793	rho GTPase-activating protein 1	157120	112576	55834.4	173972	51910.1	60466.9	70280.7	39623.2	67687	20528.7	31943.3	21957.3
357	NP_002558	PEBP1	11	11	839.53	0.0178495	0.529273	0.445061	phosphatidylethanolamine-binding protein 1	2.01378e+06	5.62545e+06	8.11161e+06	2.91724e+06	4.77908e+06	3.34277e+06	1.09365e+07	8.4995e+06	9.74933e+06	4.49493e+06	6.69009e+06	1.02461e+07
358	NP_002128	HNRNPA2B1	8	5	552.67	0.0180845	7.94804	3.30736	heterogeneous nuclear ribonucleoproteins A2/B1 isoform A2	3.64077e+06	122044	304113	523999	222742	331235	91227.3	180946	73790.8	100874	133780	66699.1
359	NP_001129166	VDAC3	9	8	553.71	0.0182377	0.463834	0.502344	voltage-dependent anion-selective channel protein 3 isoform a	899108	1.16698e+06	2.74925e+06	655783	1.54676e+06	1.59332e+06	2.09694e+06	4.97196e+06	1.48306e+06	2.90451e+06	4.61113e+06	2.49765e+06
360	NP_006507	SLC2A1	4	4	212.88	0.0182958	6.42589	4.46441	solute carrier family 2, facilitated glucose transporter member 1	40958.1	331354	434057	1.07399e+06	314128	1.26026e+06	82242.1	101413	89205.1	126122	68163.3	70484.3
361	NP_005709	ARPC4	3	3	131.42	0.0183416	1.62414	1.48721	actin-related protein 2/3 complex subunit 4 isoform a	142017	146332	116864	276868	174534	193678	114008	63336.9	126916	101742	95123.2	145549
362	NP_002483	NDUFB5	3	3	170.67	0.0183421	0.394335	0.340808	NADH dehydrogenase [ubiquinone] 1 beta subcomplex subunit 5, mitochondrial isoform 1 precursor	312777	378855	653024	244450	518141	353451	482428	1.57104e+06	422740	1.50199e+06	1.61518e+06	646746
363	NP_000629	VTN	7	7	431.45	0.018351	8.69353	3.01078	vitronectin precursor	626611	714942	250836	6.46909e+06	316780	353233	128318	146419	161818	170448	163627	233736
364	NP_003366	VDAC2	15	15	1168.94	0.0185915	0.455494	0.393688	voltage-dependent anion-selective channel protein 2 isoform 2	6.08074e+06	4.55855e+06	1.72575e+07	3.41908e+06	7.43167e+06	7.19926e+06	9.52604e+06	2.45747e+07	8.45241e+06	2.06041e+07	2.4587e+07	1.31282e+07
365	NP_004031	RHOB	5	4	253.94	0.0186113	0.373235	0.29843	rho-related GTP-binding protein RhoB precursor	31816.3	421718	293892	126765	81405.5	187184	622537	361946	779434	210130	429464	658310
366	NP_001123910	SPTAN1	81	79	5759.73	0.0187232	0.440937	0.424649	spectrin alpha chain, brain isoform 1	8.6039e+06	9.92109e+06	1.22038e+07	1.07976e+07	5.3494e+06	7.74398e+06	2.60281e+07	1.9329e+07	3.30741e+07	6.60723e+06	1.45386e+07	2.42952e+07
367	NP_665807	MTPN	2	2	154.37	0.0189705	2.00943	1.81198	myotrophin	440574	228552	276198	325529	156841	229436	168737	132606	239145	46093.7	91651.7	146444
368	NP_006750	UGP2	2	2	45.53	0.0190703	2.71323	2.28874	UTP--glucose-1-phosphate uridylyltransferase isoform a	80151.9	32439.5	48817.8	147816	197237	72589	35615	57247.7	43561.6	23577.3	22295.2	31120.8
369	NP_006380	HYOU1	9	9	418	0.0192631	2.0651	2.34148	hypoxia up-regulated protein 1 precursor	760186	853551	1.05069e+06	807344	383230	1.14062e+06	188715	636547	164323	341595	720143	367741
370	NP_149124	CNP	36	36	2744.12	0.0192805	0.466204	0.220127	2',3'-cyclic-nucleotide 3'-phosphodiesterase	5.50241e+06	8.04496e+07	1.72451e+07	7.29749e+06	4.64003e+06	1.02994e+07	5.12544e+07	3.34833e+07	4.64565e+07	3.15859e+07	2.80009e+07	7.82727e+07
371	NP_078974	SLC25A22	11	8	710.72	0.0195007	0.355096	0.274448	mitochondrial glutamate carrier 1	349311	464851	2.01447e+06	262795	645999	645318	1.49102e+06	3.44871e+06	644857	2.55408e+06	3.1768e+06	1.02696e+06
372	NP_004997	NDUFS1	32	31	2282.77	0.0196604	0.405552	0.4192	NADH-ubiquinone oxidoreductase 75 kDa subunit, mitochondrial isoform 1 precursor	3.48044e+06	4.50133e+06	7.51168e+06	2.29344e+06	4.59962e+06	5.2072e+06	6.09593e+06	1.58516e+07	4.44822e+06	1.4535e+07	1.99338e+07	7.17528e+06
373	NP_004993	NDUFA9	17	17	987.06	0.0197134	0.416601	0.433696	NADH dehydrogenase [ubiquinone] 1 alpha subcomplex subunit 9, mitochondrial precursor	2.17148e+06	2.58887e+06	4.03473e+06	1.42824e+06	2.40051e+06	2.29497e+06	3.27018e+06	8.91222e+06	2.46825e+06	7.33393e+06	1.03335e+07	3.49273e+06
374	NP_006364	VAT1	4	4	142	0.0197177	2.02673	1.78809	synaptic vesicle membrane protein VAT-1 homolog	340591	619574	215488	611516	261116	275170	264513	116124	307041	181684	114357	162684
375	NP_001922	DLAT	15	15	759.5	0.0197838	0.393624	0.434339	dihydrolipoyllysine-residue acetyltransferase component of pyruvate dehydrogenase complex, mitochondrial precursor	488408	1.03872e+06	1.95493e+06	529153	1.42044e+06	1.32797e+06	1.24901e+06	3.81459e+06	1.41754e+06	3.50418e+06	5.24271e+06	1.94477e+06
376	NP_004306	ASAH1	4	4	171.4	0.0200971	2.43589	2.01009	acid ceramidase isoform b	482966	1.01695e+06	186972	378233	612062	927504	150487	290099	185815	273339	308657	271427
377	NP_000174	HADHB	23	23	1432.66	0.0205244	1.96036	1.81848	trifunctional enzyme subunit beta, mitochondrial precursor	6.34205e+06	9.1158e+06	5.89535e+06	4.33488e+06	1.30705e+07	6.8713e+06	1.79662e+06	4.61592e+06	2.25731e+06	7.34028e+06	4.36261e+06	2.90354e+06
378	NP_077728	FDXR	4	4	153.52	0.020702	3.53695	2.71499	NADPH:adrenodoxin oxidoreductase, mitochondrial isoform 1 precursor	84273.8	99826.3	98040.2	134057	689781	168481	27368.1	113108	43147	91996	41709.8	42998.2
379	NP_001856	COX7A2	3	3	190.21	0.0208641	0.476006	0.496437	cytochrome c oxidase subunit 7A2, mitochondrial precursor	957555	1.89453e+06	3.02919e+06	1.54283e+06	1.11928e+06	2.00282e+06	1.84924e+06	4.97178e+06	2.03465e+06	3.76906e+06	6.37591e+06	3.15499e+06
380	YP_003024029	COX2	7	6	403.6	0.0211191	0.355456	0.381438	cytochrome c oxidase subunit II	806390	1.40326e+06	2.59949e+06	758694	1.81179e+06	1.50663e+06	1.63891e+06	5.28823e+06	1.69231e+06	6.69954e+06	7.3401e+06	2.34052e+06
381	NP_009034	NDUFV1	23	23	1691.32	0.0212075	0.431492	0.464864	NADH dehydrogenase [ubiquinone] flavoprotein 1, mitochondrial isoform 1 precursor	3.40394e+06	3.57239e+06	5.2876e+06	1.86903e+06	3.44404e+06	3.52718e+06	5.14509e+06	1.19803e+07	3.3051e+06	9.85118e+06	1.39633e+07	4.66486e+06
382	NP_998784	ATP6V1H	5	5	248.94	0.0212956	0.397345	0.37369	V-type proton ATPase subunit H isoform 2	105051	173873	399080	175486	76083.7	166540	700987	423118	733068	148797	264788	487834
383	NP_004544	NDUFS6	5	5	280.55	0.0214452	0.408923	0.439735	NADH dehydrogenase [ubiquinone] iron-sulfur protein 6, mitochondrial precursor	862945	1.09944e+06	1.66724e+06	335516	1.00383e+06	1.12291e+06	1.74095e+06	3.65357e+06	1.00783e+06	3.04208e+06	4.05577e+06	1.39718e+06
384	NP_006086	ATP8A1	2	2	93.47	0.0217351	0.310741	0.396525	probable phospholipid-transporting ATPase IA isoform a	3793.99	24935.3	32336.5	22133.9	13952.5	35874.6	165641	57177.5	85607.1	25560.2	32582.5	61526.7
385	NP_002479	NDUFA2	3	3	191.15	0.0219036	0.292737	0.347251	NADH dehydrogenase [ubiquinone] 1 alpha subcomplex subunit 2 isoform 1	80908	214221	476523	72646.9	274034	267694	306464	998101	250032	1.299e+06	1.49143e+06	389698
386	NP_004364	COX6A1	2	2	62.06	0.0220271	0.400312	0.528931	cytochrome c oxidase subunit 6A1, mitochondrial precursor	1.0216e+06	1.06519e+06	2.07778e+06	370355	789110	722834	1.75719e+06	4.74923e+06	1.47004e+06	1.66616e+06	4.27166e+06	1.19109e+06
387	NP_004884	H2AFY	2	2	222.95	0.0221591	8.04974	10.0442	core histone macro-H2A.1 isoform 2	1.00204e+06	53100	91442.1	203278	22373.4	361738	9002	127233	13581.5	9940.44	39890	15760.8
388	NP_003869	GGH	2	2	169.99	0.0222772	3.57862	2.69961	gamma-glutamyl hydrolase precursor	344906	78864.2	55056.2	28671.4	107722	156005	40766.2	33410.1	22175.4	25979.5	35705.8	57471.8
389	NP_110379	TCP1	2	2	129.34	0.0225733	1.82603	2.05627	T-complex protein 1 subunit alpha isoform a	165852	220052	184900	280789	88335.2	180536	84479.9	93238.2	189899	62969.6	65274.6	117746
390	NP_001634	APOA2	5	5	280.27	0.0226943	2.56984	3.53321	apolipoprotein A-II preproprotein	1.1781e+06	1.2078e+06	771990	2.07907e+06	399360	427620	333143	277827	274106	231136	213955	1.02949e+06
391	NP_005380	PCMT1	7	6	339.55	0.0228801	0.562707	0.547258	protein-L-isoaspartate(D-aspartate) O-methyltransferase	796488	758154	1.04945e+06	721865	402508	713610	1.60199e+06	1.52416e+06	1.88669e+06	621123	1.18027e+06	1.07988e+06
392	NP_002486	NDUFS4	4	4	193.8	0.023042	0.361536	0.383228	NADH dehydrogenase [ubiquinone] iron-sulfur protein 4, mitochondrial precursor	176150	251659	727142	114316	274973	393178	379310	1.3678e+06	368343	725139	1.8692e+06	649061
393	NP_005713	ACTR2	4	4	165.17	0.0230893	1.56405	1.59646	actin-related protein 2 isoform b	626727	471227	353786	570472	470345	429113	416096	254372	479205	164473	218456	335416
394	NP_997460	MAP6	5	5	327.16	0.0232382	0.455397	0.208551	microtubule-associated protein 6 isoform 2	111449	1.60963e+06	330194	47551.3	43406.4	219672	921056	839511	1.54554e+06	490783	641373	748207
395	NP_061326	NDUFA12	5	5	327.37	0.0232402	0.43402	0.577157	NADH dehydrogenase [ubiquinone] 1 alpha subcomplex subunit 12	472665	865298	1.32279e+06	475590	528195	879377	816215	2.74216e+06	1.14549e+06	1.0987e+06	3.3979e+06	1.26892e+06
396	NP_060668	DNAJC11	3	3	158.62	0.023349	0.50394	0.46786	dnaJ homolog subfamily C member 11	50838.5	100106	193112	93248	175967	137170	145430	362206	139994	334365	299977	207175
397	NP_004126	IDH3G	9	9	663.88	0.0234793	0.426132	0.353821	isocitrate dehydrogenase [NAD] subunit gamma, mitochondrial isoform a precursor	467909	579488	2.3276e+06	475447	1.23909e+06	1.01419e+06	1.22356e+06	3.78717e+06	1.09239e+06	2.73196e+06	3.71624e+06	1.77223e+06
398	NP_002352	MAG	4	4	192.16	0.0235038	0.687711	0.0852612	myelin-associated glycoprotein isoform a precursor	21056.4	797504	25165.5	9018.21	18191.9	15447.6	270927	89134.9	298610	165843	189404	274972
399	NP_057395	ATPIF1	2	2	87.26	0.0236678	0.444895	0.46611	ATPase inhibitor, mitochondrial isoform 1 precursor	799910	687890	1.18915e+06	318284	844038	525196	1.1585e+06	2.76986e+06	747350	2.23812e+06	2.03345e+06	862825
400	NP_005611	S100A11	2	2	137.34	0.0239857	3.35835	3.35868	protein S100-A11	21912.1	142082	21213.9	104525	53644.9	126915	18210.3	20519.5	18246.4	28600.2	26573.2	27887.4
401	NP_004992	NDUFA7	8	7	455.54	0.0240081	0.37288	0.369722	NADH dehydrogenase [ubiquinone] 1 alpha subcomplex subunit 7	909721	1.07287e+06	1.74942e+06	340189	1.13672e+06	1.15581e+06	1.78203e+06	4.28162e+06	955159	4.19434e+06	4.34439e+06	1.51159e+06
402	NP_060654	ARL8B	3	3	131.73	0.0242323	1.43034	1.56789	ADP-ribosylation factor-like protein 8B	265569	536835	512198	400393	460354	413240	238388	264123	256116	385245	293055	372842
403	NP_003134	SSBP1	7	7	620.6	0.0243097	1.52652	1.48477	single-stranded DNA-binding protein, mitochondrial precursor	3.00925e+06	2.03531e+06	3.2942e+06	1.63878e+06	2.16511e+06	2.59764e+06	1.09737e+06	2.07082e+06	1.25562e+06	1.95212e+06	2.08878e+06	1.19144e+06
404	NP_006285	UQCRB	7	7	432.11	0.0243587	0.521066	0.518472	cytochrome b-c1 complex subunit 7 isoform 1	1.74022e+06	1.86247e+06	3.92207e+06	1.3213e+06	2.68835e+06	2.19299e+06	2.75018e+06	6.61703e+06	2.32829e+06	4.29008e+06	6.82738e+06	3.53185e+06
405	NP_005497	SCARB2	5	5	203.98	0.0246338	2.74015	1.96953	lysosome membrane protein 2	242019	1.1315e+06	641419	363454	295581	987298	82002.7	336514	87020.2	320409	306032	204178
406	NP_060705	CNDP2	4	4	180.67	0.0247911	1.84203	1.70169	cytosolic non-specific dipeptidase isoform 1	667813	895233	672977	798481	1.06523e+06	310766	457015	443638	421068	224255	283504	564896
407	NP_001091	ACTA1	18	3	1054.11	0.0257307	2.05626	2.07327	actin, alpha skeletal muscle	1.20305e+07	1.01119e+07	1.13987e+07	1.53634e+07	7.38714e+06	8.41712e+06	4.78646e+06	5.58874e+06	8.92889e+06	978843	4.77224e+06	6.41395e+06
408	NP_057049	NDUFA13	7	7	390.62	0.0259666	0.491656	0.500391	NADH dehydrogenase [ubiquinone] 1 alpha subcomplex subunit 13	1.53419e+06	1.16206e+06	1.34704e+06	594306	1.00083e+06	1.04133e+06	1.45464e+06	2.94869e+06	1.066e+06	3.25143e+06	3.4564e+06	1.40905e+06
409	NP_958781	PLEC	28	28	1336.81	0.0260486	1.80918	2.3249	plectin isoform 1e	4.43269e+06	4.56747e+06	3.14048e+06	5.19813e+06	2.85203e+06	3.25255e+06	2.24053e+06	999645	2.62056e+06	1.06509e+06	923958	5.10819e+06
410	NP_003625	NIPSNAP1	9	8	621.23	0.0260919	0.545863	0.638166	protein NipSnap homolog 1	1.02827e+06	1.24346e+06	1.80219e+06	1.33476e+06	1.77196e+06	1.00456e+06	1.64639e+06	3.55456e+06	1.58806e+06	2.39366e+06	4.28401e+06	1.52828e+06
411	NP_001449	FLNC	8	2	368.22	0.0272986	3.51394	3.35782	filamin-C isoform a	268516	266066	56055.4	358752	49470.1	83224.3	60600	42774.3	65943.7	43422.9	23951.5	71248.3
412	NP_004896	PRDX6	6	6	298.59	0.0273077	1.72623	1.70083	peroxiredoxin-6	1.80156e+06	1.14534e+06	794770	1.95559e+06	1.73672e+06	1.22049e+06	956776	944358	794336	379569	722412	1.21607e+06
413	NP_004850	CLTC	61	61	4676.51	0.0275472	0.493798	0.49102	clathrin heavy chain 1	1.15742e+07	1.07811e+07	1.49784e+07	1.4996e+07	5.98787e+06	1.18473e+07	3.37955e+07	2.22211e+07	3.50835e+07	8.7553e+06	1.67582e+07	2.54787e+07
414	NP_861974	TMED7	2	2	91.48	0.0281349	1.98067	1.78044	transmembrane emp24 domain-containing protein 7 precursor	198383	156779	140356	244761	220143	406905	39740.1	111016	55814.2	169669	190044	124053
415	NP_006102	ACAA2	13	13	738.86	0.0283189	2.84087	1.93364	3-ketoacyl-CoA thiolase, mitochondrial	2.43598e+06	1.80434e+06	1.25694e+06	1.15401e+06	7.95615e+06	1.86409e+06	524668	1.34561e+06	543367	1.48726e+06	1.18331e+06	713844
416	NP_006808	ERP29	2	2	106.56	0.0288247	1.67148	1.55759	endoplasmic reticulum resident protein 29 isoform 1 precursor	85525	131395	83072.1	51443.3	133649	109048	71590.7	35934	54590.8	81530.2	41478.7	70328.2
417	NP_002364	MAP1A	5	3	202.26	0.0293248	0.351536	0.411127	microtubule-associated protein 1A	98812.8	116266	95110.6	101805	21700.9	94704.5	242768	385433	386994	53663	205338	228919
418	NP_002044	GBP1	2	2	99.17	0.0301463	7.85233	5.80746	interferon-induced guanylate-binding protein 1	478053	31541.2	9584.89	77541.1	30256.3	86910.6	10164.7	7327.96	15173.4	41715.7	8618.48	7913.82
419	NP_001159631	NDUFS2	15	15	855.52	0.0306727	0.411883	0.509045	NADH dehydrogenase [ubiquinone] iron-sulfur protein 2, mitochondrial isoform 2 precursor	875257	1.59259e+06	2.61623e+06	603761	1.19939e+06	1.5235e+06	1.6158e+06	5.06232e+06	1.49051e+06	3.21058e+06	6.90251e+06	2.13843e+06
420	NP_057419	PRODH	2	2	107.01	0.0309202	0.574427	0.465783	proline dehydrogenase, mitochondrial isoform 1 precursor	118026	90716.4	165022	140467	274729	108648	277418	125422	277547	323463	195043	363724
421	NP_000499	FGA	7	7	387.55	0.0309262	3.66236	5.54474	fibrinogen alpha chain isoform alpha-E preproprotein	728551	1.23668e+06	191414	2.4839e+06	278853	1.18223e+06	170878	142245	117222	173733	193095	868860
422	NP_004535	NDUFA10	12	12	677.98	0.030947	0.488223	0.527693	NADH dehydrogenase [ubiquinone] 1 alpha subcomplex subunit 10, mitochondrial precursor	1.3939e+06	1.75583e+06	2.2471e+06	1.56291e+06	1.20599e+06	1.78209e+06	1.93471e+06	4.67441e+06	1.56009e+06	4.24797e+06	5.91723e+06	2.04117e+06
423	NP_001910	ECI1	2	2	108.02	0.0314676	2.01589	1.64572	3,2-trans-enoyl-CoA isomerase, mitochondrial isoform 1 precursor	114996	141068	261215	99278.8	105637	109780	16435	97169.9	51644	73062.6	110877	63519
424	NP_004037	ATP5A1	45	45	3027.09	0.0314709	0.497295	0.441428	ATP synthase subunit alpha, mitochondrial precursor	2.57377e+07	2.49652e+07	5.25427e+07	1.96634e+07	5.10922e+07	3.37973e+07	4.1611e+07	9.17573e+07	3.49759e+07	1.09701e+08	9.67012e+07	4.3112e+07
425	NP_000500	FGG	10	10	557.07	0.0320143	4.61544	6.96158	fibrinogen gamma chain isoform gamma-A precursor	739008	1.7015e+06	127057	3.44312e+06	341503	1.08488e+06	149268	117247	139629	94349.3	122364	988487
426	NP_001485	GDI2	12	3	878.66	0.0322492	1.84071	1.86023	rab GDP dissociation inhibitor beta isoform 1	438156	315040	289416	165188	283048	130269	177694	132819	211672	84320.4	99279.6	174919
427	NP_000473	APOA4	2	2	59.86	0.0323165	4.8582	2.63818	apolipoprotein A-IV precursor	125599	56322.7	22846.1	246996	19172.5	20319.6	15960.7	7862.18	14048.2	17093.1	7424.03	38730.9
428	NP_001824	CLTA	2	2	56.58	0.032343	0.376987	0.434689	clathrin light chain A isoform a	42796.2	57627.9	89702.5	109630	51963.4	83370.6	310422	131524	361558	49800.8	107977	192843
429	NP_004991	NDUFA5	7	7	549.09	0.0329265	0.484351	0.499253	NADH dehydrogenase [ubiquinone] 1 alpha subcomplex subunit 5	1.32092e+06	1.86447e+06	2.62172e+06	904832	1.56677e+06	1.59414e+06	1.83862e+06	5.32993e+06	1.69446e+06	4.31674e+06	5.18938e+06	2.01455e+06
430	NP_000173	HADHA	37	37	2680.21	0.0330579	1.72157	1.61334	trifunctional enzyme subunit alpha, mitochondrial precursor	8.44437e+06	1.36614e+07	9.85129e+06	7.39742e+06	1.82288e+07	1.04756e+07	3.27414e+06	7.70802e+06	3.71467e+06	1.2237e+07	7.17617e+06	5.4231e+06
431	NP_005909	MDH2	27	26	1837.46	0.0331994	0.538642	0.42018	malate dehydrogenase, mitochondrial precursor	1.53927e+07	1.61859e+07	3.818e+07	1.10158e+07	3.12925e+07	1.82246e+07	2.76954e+07	5.42854e+07	2.29921e+07	5.41993e+07	5.68075e+07	2.59087e+07
432	NP_005564	LMNB1	7	7	346.58	0.033236	7.64756	3.85794	lamin-B1 isoform 1	3.50875e+06	128682	481786	541126	94574.5	442705	61432.7	149791	121178	118455	127336	101453
433	NP_005552	LAMP1	3	3	250.36	0.0333363	2.58563	2.64484	lysosome-associated membrane glycoprotein 1 precursor	1.06264e+06	866478	176443	264799	373752	454724	94397.8	146587	77778.1	533827	217914	166655
434	NP_066964	XRCC5	6	6	475.36	0.033647	6.03319	2.67681	X-ray repair cross-complementing protein 5	1.41398e+06	85759.4	173587	326204	52032.1	152351	61941.9	72500.4	59821.7	49242.7	77133.8	44656.9
435	NP_066554	NEFH	8	4	381.37	0.033723	0.385093	0.277288	neurofilament heavy polypeptide	44548	355014	32612.7	60559.2	43309	17113.2	115527	200566	493573	82213.3	116278	428264
436	NP_056071	ACSL6	3	3	86.83	0.0337243	0.39206	0.228057	long-chain-fatty-acid--CoA ligase 6 isoform a	2544.16	35959.6	101697	23887.9	142926	10119.7	65548.4	162203	140778	92033.4	226685	121644
437	NP_001089	ACO2	39	39	3191.87	0.0338391	0.513681	0.433738	aconitate hydratase, mitochondrial precursor	1.4883e+07	1.48246e+07	3.80699e+07	9.41761e+06	2.02668e+07	1.10378e+07	1.82572e+07	5.41909e+07	2.00832e+07	4.21332e+07	5.01964e+07	2.63589e+07
438	NP_006631	sept9	11	11	538.57	0.0338892	1.86202	1.53254	septin-9 isoform c	1.25076e+06	1.36378e+06	1.10978e+06	1.00243e+06	1.24129e+06	2.92723e+06	980481	662436	1.33092e+06	304053	535672	963652
439	NP_004880	ATP5J2	3	3	164.4	0.0343195	0.484959	0.66321	ATP synthase subunit f, mitochondrial isoform 2a	263985	361213	580345	409555	672161	584295	568639	873840	501445	1.64286e+06	1.7157e+06	618747
440	NP_115679	HSDL2	8	8	462.37	0.0346689	2.08845	1.81303	hydroxysteroid dehydrogenase-like protein 2 isoform 1	1.63665e+06	764043	1.00778e+06	607513	1.68668e+06	513858	187505	612722	297588	759856	754396	364550
441	NP_006077	TUBB3	29	8	2286.52	0.035583	0.394439	0.442619	tubulin beta-3 chain isoform 1	693519	2.06082e+06	2.44678e+06	2.53492e+06	544807	1.07417e+06	4.55897e+06	3.39955e+06	8.1709e+06	1.07946e+06	2.82514e+06	3.68328e+06
442	NP_777280	IDH3B	8	7	523.14	0.0362177	0.460563	0.459307	isocitrate dehydrogenase [NAD] subunit beta, mitochondrial isoform b precursor	431833	422534	1.6455e+06	509176	727360	742140	729018	2.52979e+06	843195	1.61534e+06	2.92988e+06	1.07684e+06
443	NP_001020261	MBP	13	2	827.12	0.0364118	0.893721	0.106746	myelin basic protein isoform 3	325239	5.32023e+07	2.52005e+06	777869	351877	1.3165e+06	9.67928e+06	7.45456e+06	1.64583e+07	1.39496e+07	7.96735e+06	9.94079e+06
444	NP_003356	UQCRC1	25	24	2104.33	0.0366453	0.560823	0.489867	cytochrome b-c1 complex subunit 1, mitochondrial precursor	9.00985e+06	8.50242e+06	1.7176e+07	5.92326e+06	1.53258e+07	9.26603e+06	1.19331e+07	2.76288e+07	1.18039e+07	2.4127e+07	2.75901e+07	1.31809e+07
445	NP_003739	ALDH4A1	14	14	917.2	0.0366904	1.8829	1.65448	delta-1-pyrroline-5-carboxylate dehydrogenase, mitochondrial isoform a precursor	1.96726e+06	3.57655e+06	2.25844e+06	2.75071e+06	7.35735e+06	2.43784e+06	1.17739e+06	2.4369e+06	1.42436e+06	2.63209e+06	1.67345e+06	1.46261e+06
446	NP_073591	SFXN1	11	9	589.46	0.0373179	0.595811	0.605899	sideroflexin-1	2.2443e+06	1.84124e+06	3.37984e+06	1.20887e+06	3.00163e+06	2.23608e+06	2.63904e+06	4.49329e+06	2.9013e+06	5.57607e+06	5.33588e+06	2.40402e+06
447	NP_079495	DNAJC5	5	5	316.66	0.0380602	0.320605	0.256979	dnaJ homolog subfamily C member 5	302372	444644	1.20626e+06	498867	412142	544411	2.93145e+06	1.86009e+06	2.59912e+06	241735	1.18822e+06	1.81145e+06
448	NP_851996	NCAM1	21	20	1391.48	0.0383429	0.506938	0.4536	neural cell adhesion molecule 1 isoform 2	2.85521e+06	8.32202e+06	1.02944e+07	5.24484e+06	5.07072e+06	4.82109e+06	1.74738e+07	1.06745e+07	1.88208e+07	4.67923e+06	8.49916e+06	1.20671e+07
449	NP_001267	CHI3L1	4	4	174.9	0.0392505	7.96031	1.9007	chitinase-3-like protein 1 precursor	57092.4	94412.3	61954.6	137987	57912.9	1.39439e+06	15760.8	47254.8	15512.5	35013.2	63576	49475.6
450	NP_006550	KHDRBS1	2	2	55.03	0.0393872	9.4605	2.26067	KH domain-containing, RNA-binding, signal transduction-associated protein 1	226368	6648.19	13974.9	49180.9	7494.54	10349.1	5351.16	6838.48	4411.01	5408.5	7697.28	3485.82
451	NP_066361	RAP2A	2	2	135.58	0.0400155	0.522185	0.393379	ras-related protein Rap-2a precursor	17618.7	59934.2	63769.3	22045.6	23929.6	34289.8	88718.3	63336.3	101537	27258.9	58833.5	84662.3
452	NP_004172	UCHL1	14	14	934.31	0.0400354	0.5248	0.493279	ubiquitin carboxyl-terminal hydrolase isozyme L1	4.90265e+06	5.11189e+06	9.0469e+06	3.3918e+06	1.79814e+06	4.98096e+06	1.52455e+07	1.00375e+07	1.02487e+07	4.33835e+06	5.83289e+06	9.99902e+06
453	NP_056375	OPA1	22	22	1439.58	0.040265	0.521703	0.534611	dynamin-like 120 kDa protein, mitochondrial isoform 1	1.33181e+06	899432	2.90818e+06	1.10781e+06	1.69076e+06	1.36563e+06	1.89026e+06	4.53123e+06	1.50185e+06	3.15537e+06	4.90351e+06	1.85098e+06
454	NP_002487	NDUFS8	4	4	245.67	0.0403294	0.438329	0.428527	NADH dehydrogenase [ubiquinone] iron-sulfur protein 8, mitochondrial precursor	214430	419783	324767	175071	238945	227828	329251	745697	217157	1.08e+06	936444	343554
455	NP_005955	MYH10	10	4	511.46	0.0404632	1.66142	1.6131	myosin-10	322175	296477	186131	389824	122309	191738	154681	152463	199375	119001	132338	150194
456	NP_001142	SLC25A4	24	7	1713.18	0.0404804	0.439073	0.475942	ADP/ATP translocase 1	636567	1.50611e+06	3.56649e+06	907886	1.9638e+06	2.33538e+06	2.14612e+06	6.07239e+06	1.64216e+06	4.21369e+06	7.71073e+06	3.07692e+06
457	NP_000273	PCCA	5	5	187.97	0.0405456	0.507045	0.530813	propionyl-CoA carboxylase alpha chain, mitochondrial isoform a precursor	175434	270883	322184	131447	413649	163586	249053	539974	298297	918920	606232	300843
458	NP_000172	GUSB	2	2	76.22	0.040659	2.09465	2.46148	beta-glucuronidase precursor	144170	103859	88190.3	45648.8	249655	122636	30934.3	49232.9	38989.1	102358	95743.8	42783.1
459	NP_002618	PFKP	8	6	328.74	0.0407326	0.50427	0.485902	6-phosphofructokinase type C	112889	289155	540535	275312	125370	178479	612566	423523	929171	239209	302845	510392
460	NP_996532	MOG	7	7	460.49	0.0407932	0.610109	0.205866	myelin-oligodendrocyte glycoprotein isoform alpha1 precursor	58229.6	1.48729e+06	86207.7	105486	87501	60081.2	1.08573e+06	259693	380192	463605	298227	601839
461	NP_001001973	ATP5C1	13	13	922.56	0.0409399	0.539066	0.556374	ATP synthase subunit gamma, mitochondrial isoform L (liver) precursor	3.74249e+06	3.84191e+06	8.21684e+06	2.90389e+06	5.88692e+06	5.53647e+06	5.3277e+06	1.40063e+07	4.90728e+06	9.96963e+06	1.47927e+07	6.88661e+06
462	NP_001304	CRMP1	8	5	457.68	0.0410905	0.430551	0.343978	dihydropyrimidinase-related protein 1 isoform 2	114727	189823	597022	351042	147809	194719	896474	582129	1.02295e+06	156372	535796	511159
463	NP_000008	ACADS	3	3	155.76	0.0414435	4.01173	2.60605	short-chain specific acyl-CoA dehydrogenase, mitochondrial precursor	71405.6	70091.8	32398.3	17846	314414	48911	10867.5	32434.1	9421.28	39974	26055.1	19608.9
464	NP_001677	ATP5B	34	34	3524.76	0.0431083	0.500647	0.422712	ATP synthase subunit beta, mitochondrial precursor	3.11538e+07	3.30057e+07	8.74336e+07	2.50676e+07	6.14124e+07	4.75812e+07	5.16727e+07	1.34756e+08	4.47918e+07	1.27208e+08	1.48707e+08	6.34346e+07
465	NP_001171597	IGLL5	3	3	211.77	0.0432062	2.63723	3.3532	immunoglobulin lambda-like polypeptide 5	761981	1.60683e+06	514506	3.083e+06	386720	846047	441156	144282	199359	251861	227689	1.46545e+06
466	NP_004042	BDH1	7	7	287.67	0.0445468	0.410802	0.244267	D-beta-hydroxybutyrate dehydrogenase, mitochondrial precursor	85210.2	120188	326741	81846.2	643386	127070	266484	696687	196309	719428	1.17562e+06	315559
467	NP_055635	TOMM70A	13	13	726.76	0.0453659	0.57639	0.568546	mitochondrial import receptor subunit TOM70	2.17291e+06	1.32948e+06	2.60534e+06	734867	2.0226e+06	1.29924e+06	2.11881e+06	4.16071e+06	1.85237e+06	3.77708e+06	3.90148e+06	1.82423e+06
468	NP_004159	SDHA	20	20	1377.29	0.0454489	0.564832	0.685161	succinate dehydrogenase [ubiquinone] flavoprotein subunit, mitochondrial precursor	3.61219e+06	3.98648e+06	6.25908e+06	2.14093e+06	4.23717e+06	5.19392e+06	4.72503e+06	1.23118e+07	4.45114e+06	6.48369e+06	1.15314e+07	5.51882e+06
469	NP_055217	UQCRQ	3	3	185.71	0.0460815	0.573028	0.563266	cytochrome b-c1 complex subunit 8	1.54319e+06	1.15582e+06	2.22563e+06	609837	2.25159e+06	1.21111e+06	1.70803e+06	3.9031e+06	1.63908e+06	3.0427e+06	3.561e+06	1.84719e+06
470	NP_005001	NRCAM	4	4	186.09	0.0467209	0.369442	0.402163	neuronal cell adhesion molecule isoform B precursor	80244.3	124501	146519	57644.3	175408	45628.6	261037	313295	669310	65024.5	248074	148389
471	NP_003357	UQCRC2	22	22	1804.36	0.0470138	0.523921	0.461549	cytochrome b-c1 complex subunit 2, mitochondrial precursor	7.70568e+06	7.6973e+06	1.62371e+07	4.71026e+06	1.40608e+07	9.23807e+06	1.01402e+07	2.73421e+07	9.65723e+06	2.3129e+07	3.00014e+07	1.35816e+07
472	NP_001164006	ATAD3A	7	7	349.61	0.0472969	1.5922	1.70069	ATPase family AAA domain-containing protein 3A isoform 2	891255	350198	624415	609858	647186	467449	253973	479938	225292	604748	471776	219236
473	NP_057334	NDRG2	3	3	262.1	0.0473863	0.564684	0.671542	protein NDRG2 isoform b	91493	301788	319202	393623	425339	67740.8	378152	453291	683973	366794	478357	471432
474	NP_057327	CYB5R1	8	8	421.32	0.0481128	1.90874	1.58747	NADH-cytochrome b5 reductase 1	403469	792030	733717	449546	1.74449e+06	651564	280591	489285	266921	592121	487927	384707
475	NP_061329	GNG12	3	3	139.49	0.0483003	2.24708	1.94737	guanine nucleotide-binding protein G(I)/G(S)/G(O) subunit gamma-12 precursor	849252	889711	157366	355230	451666	417199	396679	157116	322702	128230	94870.1	289058
476	NP_001676	ATP5J	7	7	571.93	0.048401	0.505792	0.591039	ATP synthase-coupling factor 6, mitochondrial isoform a precursor	2.82859e+06	1.43786e+06	4.85871e+06	1.18817e+06	2.7753e+06	2.25863e+06	2.42318e+06	7.64044e+06	2.91472e+06	5.07331e+06	8.84758e+06	3.44378e+06
477	NP_057208	RHD	2	2	74.17	0.0489166	9.67685	4.80712	blood group Rh(D) polypeptide isoform 1	3339.67	23718.1	42882.9	271720	11433.1	107402	14059.3	10792.6	4543.62	4564.5	4337.21	9290.15
478	NP_003325	UBA1	5	5	209.09	0.0493841	1.63393	1.2518	ubiquitin-like modifier-activating enzyme 1	1.06359e+06	420943	452581	608211	357719	532893	409722	377522	453001	215565	219494	427563
479	NP_066953	PPIA	11	11	895.56	0.0496439	1.67497	1.517	peptidyl-prolyl cis-trans isomerase A	2.95912e+07	9.9757e+06	1.50837e+07	1.60505e+07	1.20585e+07	1.12795e+07	1.5859e+07	7.53543e+06	1.11079e+07	5.38062e+06	5.90432e+06	1.03566e+07
480	NP_004543	NDUFS5	4	4	182.47	0.0498256	0.451648	0.452628	NADH dehydrogenase [ubiquinone] iron-sulfur protein 5	468064	331597	371983	121417	296588	233294	425889	961974	252226	1.01242e+06	1.05181e+06	331887
481	NP_001688	ATP5O	14	13	1115.32	0.049931	0.481104	0.406953	ATP synthase subunit O, mitochondrial precursor	4.21501e+06	3.55348e+06	1.03879e+07	2.9446e+06	8.63158e+06	5.57645e+06	6.19403e+06	1.66836e+07	5.53408e+06	2.06764e+07	1.69268e+07	7.37683e+06
482	NP_004377	NCAN	2	2	127.95	0.0502822	0.53393	0.277756	neurocan core protein precursor	17064.3	44635.2	250045	97579.3	26367.7	14304.8	148102	137600	266836	69223.3	103008	118031
483	NP_000598	ORM1	4	4	214.95	0.0507375	2.00852	4.05902	alpha-1-acid glycoprotein 1 precursor	237988	614044	620712	283296	167906	385192	330167	34282.6	87908.5	76783.5	40827.5	579700
484	NP_057215	RAB10	5	2	318.47	0.0510845	1.35506	1.22391	ras-related protein Rab-10	522501	572120	357349	426265	363706	356694	222351	345199	476499	339923	305528	228229
485	NP_002151	TNC	2	2	116.8	0.0514386	4.09286	4.23858	tenascin precursor	98169.8	289778	31982.5	107003	14248.9	169343	23348	44167.6	23715.9	22562.1	24690.1	35117.4
486	NP_037542	AK4	5	5	316.04	0.0516169	2.48336	1.72862	adenylate kinase isoenzyme 4, mitochondrial isoform 6	3.89993e+06	645465	1.34695e+06	1.0724e+06	3.42912e+06	975122	535469	1.29584e+06	427022	864114	1.02366e+06	431971
487	NP_002956	S100A9	2	2	243.81	0.0516614	2.70383	2.56237	protein S100-A9	267452	1.36353e+06	303182	319124	124687	478726	133276	98056.5	453686	160816	109587	101116
488	NP_004068	CS	18	18	1158.34	0.051791	0.580203	0.630649	citrate synthase, mitochondrial precursor	5.09684e+06	7.39335e+06	1.10157e+07	4.22873e+06	7.0819e+06	6.58201e+06	7.52061e+06	1.6654e+07	6.28289e+06	1.30423e+07	1.92279e+07	8.62413e+06
489	NP_001619	AKR1B1	3	3	94.23	0.051844	1.62031	1.5963	aldose reductase	364923	373867	534879	237535	462759	237184	300812	302385	241249	89095.9	209536	221566
490	NP_006614	PHGDH	5	5	253.13	0.0519443	2.88274	2.87814	D-3-phosphoglycerate dehydrogenase	998815	487828	572528	912750	491051	82208.4	240979	175680	344502	160318	114461	193857
491	NP_001609	PARP1	5	5	202.04	0.0519485	9.87981	3.86156	poly [ADP-ribose] polymerase 1	1.34754e+06	29755.4	108675	85591.9	25797.1	123407	45407.4	40656.8	18035.4	27413.7	22894	19762.9
492	NP_003468	PDHX	4	4	262.96	0.0520116	0.511921	0.601844	pyruvate dehydrogenase protein X component, mitochondrial isoform 1 precursor	66982.4	132004	141796	113150	196533	199517	153048	296315	145797	440706	465889	158621
493	NP_005753	TRIM28	2	2	52.76	0.0521861	56.0089	5.83398	transcription intermediary factor 1-beta	278813	771.342	14988.6	1279.17	864.309	3925.24	0	518.632	0	2192.32	373.455	2283.35
494	NP_001440	FHL1	2	2	105.82	0.052397	1.96667	4.22046	four and a half LIM domains protein 1 isoform 2	234779	335526	185042	417438	121996	78228	92956	39601.9	446331	31395.6	27983.2	59870.9
495	NP_001008800	CCT3	2	2	115.94	0.0529214	1.65523	1.94188	T-complex protein 1 subunit gamma isoform c	212285	281320	265703	380989	113657	201999	95252.2	122637	281262	96049.7	123511	160895
496	NP_036269	DDAH1	6	6	358.28	0.0534258	0.557035	0.53603	N(G),N(G)-dimethylarginine dimethylaminohydrolase 1 isoform 1	578243	988422	1.48926e+06	1.0892e+06	1.37467e+06	608937	2.93966e+06	1.82939e+06	2.23992e+06	778830	1.16806e+06	2.04655e+06
497	NP_005134	HP	3	2	169.9	0.0545242	3.72551	8.89206	haptoglobin isoform 1 preproprotein	61707.7	509383	174960	380736	24582.5	371216	35386	15202.8	59959.5	21147.3	26036.8	250960
498	NP_002216	IVD	7	7	281.98	0.0549427	2.64224	2.18271	isovaleryl-CoA dehydrogenase, mitochondrial isoform 1 precursor	307148	994565	532995	523365	2.82112e+06	1.04571e+06	239472	529519	236845	650237	418022	281825
499	NP_001679	ATP5F1	11	11	807.75	0.0550135	0.577072	0.649454	ATP synthase subunit b, mitochondrial precursor	4.96175e+06	3.59863e+06	7.72193e+06	2.94233e+06	4.27848e+06	4.93158e+06	6.08549e+06	1.20307e+07	4.10266e+06	8.09574e+06	1.35284e+07	5.43115e+06
500	NP_000292	PLG	14	14	754.78	0.0565848	5.39063	2.75122	plasminogen isoform 1 precursor	1.26684e+06	738893	305366	6.28964e+06	282133	425551	165790	164119	200703	691983	222544	281640
501	NP_001435	FABP5	3	3	259.47	0.0580299	9.95106	2.44699	fatty acid-binding protein, epidermal	2.87488e+06	541321	212769	111511	38469.8	128585	85036.7	57440.1	82059.5	48159.8	33996.2	85983
502	NP_000524	PLP1	6	6	318.33	0.0582479	1.1271	0.123199	myelin proteolipid protein isoform 1	657713	7.87036e+07	2.20417e+06	1.71612e+06	407468	1.55395e+06	1.43854e+07	5.33845e+06	1.67875e+07	1.64999e+07	1.04613e+07	1.21577e+07
503	NP_000030	APOA1	11	11	653.37	0.0583219	1.95857	3.49473	apolipoprotein A-I preproprotein	3.41802e+06	3.81887e+06	1.65784e+06	3.74517e+06	1.1524e+06	1.13389e+06	1.1732e+06	654091	731900	630297	720532	3.71096e+06
504	NP_001055	TKT	13	13	662.6	0.0592198	2.13912	1.54264	transketolase	4.53571e+06	1.21003e+06	1.5209e+06	937528	2.85187e+06	946873	1.36438e+06	938823	1.1379e+06	634270	704294	831470
505	NP_003250	ICAM5	2	2	128.46	0.059447	0.6486	0.618117	intercellular adhesion molecule 5 precursor	297317	159367	443314	166425	553498	295162	503303	437550	306868	746398	480366	478156
506	NP_005132	FGB	13	13	714.8	0.0596225	4.02304	5.52452	fibrinogen beta chain isoform 1 preproprotein	1.16474e+06	1.90378e+06	189210	4.53776e+06	291212	1.38845e+06	239133	161875	244359	223023	161237	1.32559e+06
507	NP_919223	HNRNPA3	5	4	198.38	0.0599794	16.4344	3.22753	heterogeneous nuclear ribonucleoprotein A3	2.35868e+06	23143.4	38243.5	322551	50251.3	140008	26967.2	37592.6	19609.6	27422.7	31526.2	35342
508	NP_002955	S100A8	2	2	72.68	0.060212	27.1463	15.4669	protein S100-A8	5664.84	305459	11807.1	14445.4	177.025	6730.87	124.366	535.6	9883.17	356.988	662.954	1119.43
509	NP_001924	DLST	8	8	513.42	0.060338	0.536128	0.553066	dihydrolipoyllysine-residue succinyltransferase component of 2-oxoglutarate dehydrogenase complex, mitochondrial	667048	379014	912996	428361	1.87014e+06	884064	883722	1.76117e+06	868311	2.75695e+06	2.27676e+06	1.0434e+06
510	NP_004474	GCSH	2	2	171.68	0.0605373	1.85697	1.48742	glycine cleavage system H protein, mitochondrial precursor	213154	287049	403141	171695	774748	263849	131398	196664	209113	282653	144682	173709
511	NP_001686	ATP6V1C1	3	3	160.18	0.0615061	0.528896	0.540119	V-type proton ATPase subunit C 1	31752.8	54418.1	62063.5	52763.6	97151.3	75498.5	186918	83913.1	177452	42525.6	88001.7	127657
512	NP_001171634	HADH	13	11	704.1	0.0616503	1.74887	1.73503	hydroxyacyl-coenzyme A dehydrogenase, mitochondrial isoform 1 precursor	1.37599e+06	1.91545e+06	1.78784e+06	833275	3.50878e+06	1.87335e+06	618086	1.42757e+06	690207	1.61227e+06	1.32015e+06	790007
513	NP_001419	ENO1	21	18	1747.61	0.0619843	1.46899	1.47475	alpha-enolase	1.76625e+07	1.55177e+07	9.96237e+06	7.86275e+06	1.50762e+07	1.06568e+07	1.31015e+07	8.14121e+06	1.0188e+07	5.99215e+06	5.50789e+06	9.30787e+06
514	NP_057095	MECR	2	2	96.95	0.0624652	0.311188	0.411295	trans-2-enoyl-CoA reductase, mitochondrial isoform a	395.601	17403.6	13261.8	4740.91	19106	15058.9	20601.4	48255.9	10868.9	48733.4	79556.4	16821.2
515	NP_005057	SFPQ	2	2	85.23	0.062804	4.84835	2.16852	splicing factor, proline- and glutamine-rich	491144	30737.3	61103.2	104642	18980.7	59166.3	27128.7	28861.4	28332.9	32645.2	20881.6	20095.1
516	NP_002037	GAPDH	29	27	2633.34	0.0643577	1.50135	1.27623	glyceraldehyde-3-phosphate dehydrogenase	3.31634e+07	7.08566e+07	3.84543e+07	4.87499e+07	3.57265e+07	6.49946e+07	4.34711e+07	2.60636e+07	4.2266e+07	2.03344e+07	1.98276e+07	4.24923e+07
517	NP_005313	HIST1H1B	8	6	464.64	0.0645392	6.49738	2.76678	histone H1.5	2.10486e+07	1.05123e+06	1.97096e+06	2.95375e+06	469892	1.90114e+06	820307	579187	1.00354e+06	514524	550180	1.05647e+06
518	NP_001814	CKB	21	21	1802.7	0.0646448	0.678958	0.65512	creatine kinase B-type	1.47491e+07	9.724e+06	1.58783e+07	1.67618e+07	1.16129e+07	7.84003e+06	2.43799e+07	1.82546e+07	2.19853e+07	9.84002e+06	1.59364e+07	2.23739e+07
519	NP_004538	NDUFB4	4	4	200.16	0.0650422	0.453167	0.506173	NADH dehydrogenase [ubiquinone] 1 beta subcomplex subunit 4 isoform 1	557890	485945	648240	211586	413122	613550	557603	1.47334e+06	368901	1.8469e+06	1.63073e+06	588874
520	NP_005372	NCL	3	3	134.55	0.0650984	6.3173	2.0535	nucleolin	622181	38664.5	32438.7	40911.5	40658.5	25441.7	21010.7	9721.67	23984	17617.6	14391	39958.3
521	NP_066923	NFS1	2	2	135.69	0.065507	0.411408	0.374719	cysteine desulfurase, mitochondrial isoform a precursor	33484	42245.4	54442.7	10413.6	126842	77027.2	93394.1	259505	43374.4	164635	216348	60002.4
522	NP_006046	LANCL1	3	3	95.89	0.0656749	0.517337	0.489596	lanC-like protein 1	69621.7	336897	240521	205600	116669	129481	351283	333121	551381	108519	316232	463397
523	NP_000389	CYB5R3	3	3	148.14	0.066081	1.42202	1.40123	NADH-cytochrome b5 reductase 3 isoform 1	400515	525716	625905	623563	795879	466178	215208	476083	273899	632143	449535	370655
524	NP_003553	SLC25A11	14	13	876.7	0.0664234	0.509948	0.548071	mitochondrial 2-oxoglutarate/malate carrier protein isoform 1	771288	1.33839e+06	2.21245e+06	867829	2.23145e+06	1.60217e+06	1.60641e+06	3.81208e+06	1.21741e+06	3.29151e+06	5.6939e+06	2.07377e+06
525	NP_003079	FSCN1	10	10	686.42	0.0664978	1.5835	1.53263	fascin	2.44174e+06	2.42023e+06	3.11509e+06	3.77656e+06	1.8681e+06	1.12434e+06	1.78434e+06	1.38797e+06	1.98502e+06	1.07199e+06	1.17991e+06	1.90313e+06
526	NP_003365	VDAC1	22	21	1886.06	0.067007	0.547589	0.507458	voltage-dependent anion-selective channel protein 1	6.78529e+06	1.16031e+07	3.30809e+07	8.7758e+06	1.39947e+07	2.11348e+07	1.58135e+07	4.77879e+07	1.47973e+07	2.70039e+07	4.53298e+07	2.34393e+07
527	NP_000250	MYO5A	4	2	133.23	0.0680901	0.653628	0.627443	myosin-Va isoform 1	15631.3	33738	39688.4	52618.3	19707.8	22221.4	47831.6	40751.6	75414.2	27718	44169	45017.2
528	NP_008817	ATP5E	2	2	58.98	0.0706332	0.620535	0.628667	ATP synthase subunit epsilon, mitochondrial	1.06145e+06	874885	1.25469e+06	914804	1.3289e+06	1.23732e+06	1.36692e+06	2.35144e+06	845965	2.69991e+06	2.28965e+06	1.19819e+06
529	NP_009031	ATP5I	4	4	190.87	0.0717531	0.529656	0.577716	ATP synthase subunit e, mitochondrial	727604	558144	1.11944e+06	444247	973808	875782	793411	1.91163e+06	680252	2.16916e+06	2.45361e+06	863763
530	NP_002930	RNH1	2	2	87.25	0.0738977	2.24612	2.35281	ribonuclease inhibitor	126315	225080	86526.5	223967	33671.5	192406	87306.1	48157.7	92745.9	29993.8	39768.4	97361.2
531	NP_004996	NDUFB9	6	6	281.76	0.0753667	0.462981	0.433853	NADH dehydrogenase [ubiquinone] 1 beta subcomplex subunit 9	951875	1.14834e+06	1.71955e+06	421622	964023	769007	1.04529e+06	3.54349e+06	659169	3.24026e+06	2.96464e+06	1.45137e+06
532	NP_003623	CNTNAP1	3	3	113.51	0.0760201	2.04204	2.28366	contactin-associated protein 1 precursor	365283	75957.1	121828	262087	80537.5	140301	54252.2	34545.8	120622	38190.1	60533	204088
533	NP_000552	GSTM1	5	4	283.83	0.0766118	2.07465	1.91225	glutathione S-transferase Mu 1 isoform 1	419653	131501	291430	616919	778731	226719	274238	152934	320272	105551	116210	218923
534	NP_000282	PGK1	17	17	1299.04	0.0771424	1.38988	1.22623	phosphoglycerate kinase 1	1.39522e+07	7.31662e+06	6.66912e+06	9.03069e+06	6.5947e+06	7.83683e+06	8.12523e+06	5.60463e+06	8.02058e+06	4.31774e+06	4.16044e+06	6.7531e+06
535	NP_055363	TMOD2	3	3	212.06	0.0775728	0.330077	0.380335	tropomodulin-2 isoform a	162370	147015	196898	81436.9	14602.5	90521.7	323781	300764	673614	41297.9	270012	489566
536	NP_005393	RALA	3	3	334.18	0.0787978	0.639497	0.725878	ras-related protein Ral-A precursor	428160	563938	671230	259209	710609	329676	1.04893e+06	607537	1.1983e+06	411525	627384	739372
537	NP_733765	ATP2A2	7	7	333.03	0.0799031	0.750545	0.702145	sarcoplasmic/endoplasmic reticulum calcium ATPase 2 isoform 1	522451	535153	749963	548499	1.13401e+06	702237	885532	895775	1.14322e+06	616791	1.19805e+06	846324
538	NP_000693	ATP1A2	31	15	2195.09	0.0810364	0.645676	0.570791	sodium/potassium-transporting ATPase subunit alpha-2 proprotein	1.05809e+06	8.96243e+06	5.18448e+06	2.44049e+06	6.36675e+06	1.39483e+06	6.36124e+06	5.2984e+06	8.46739e+06	6.99735e+06	5.07965e+06	7.14551e+06
539	NP_001158886	LDHA	14	13	812.68	0.0819115	1.49425	1.39719	L-lactate dehydrogenase A chain isoform 3	1.25091e+06	2.35867e+06	1.15674e+06	1.41403e+06	744593	1.79845e+06	1.23227e+06	951979	1.21498e+06	698342	785026	955379
540	NP_000510	HBD	10	4	844.54	0.082105	1.82824	2.06411	hemoglobin subunit delta	516956	1.81118e+06	2.42826e+06	1.03548e+06	1.07057e+06	1.96531e+06	1.22796e+06	709024	687098	541017	434937	1.2285e+06
541	NP_001474	GBAS	13	12	594.12	0.0827652	1.38533	1.32375	protein NipSnap homolog 2	2.29794e+06	2.27278e+06	3.0622e+06	2.74287e+06	3.89261e+06	2.07051e+06	1.27979e+06	2.83136e+06	1.20542e+06	2.48037e+06	2.66971e+06	1.32761e+06
542	NP_001753	CCT6A	3	3	203.78	0.0829719	1.87312	2.1431	T-complex protein 1 subunit zeta isoform a	104687	145439	134024	214338	38065.6	85216	29615.9	65068.1	151636	27624.3	50971.9	60414.3
543	NP_002017	FN1	3	3	144.81	0.0829812	3.23292	3.21422	fibronectin isoform 3 preproprotein	179592	368580	100798	552596	26876.3	205157	140390	34211.2	82779.9	36922	23482.5	125653
544	NP_932766	AQP1	3	3	362.16	0.083371	6.22839	3.81984	aquaporin-1 isoform 1	82091.1	2.66111e+06	451744	373391	273638	50498.6	81816.2	33099.4	128969	264347	29154.5	87570
545	NP_001389	ECH1	8	7	465.58	0.0839595	1.81184	1.71255	delta(3,5)-Delta(2,4)-dienoyl-CoA isomerase, mitochondrial precursor	1.05737e+06	647512	715729	385178	1.85722e+06	880866	284692	614053	201399	1.02737e+06	611854	320436
546	NP_064551	MCCC1	2	2	116.68	0.0848152	2.94321	3.19492	methylcrotonoyl-CoA carboxylase subunit alpha, mitochondrial precursor	130858	87071.3	131601	24338.7	417335	50484.4	12546.1	37692.4	30518.9	131252	51769.1	22198.8
547	NP_004976	KRAS	2	2	98.31	0.085762	0.578148	0.595869	GTPase KRas isoform b precursor	62259.1	133017	148099	52367	140146	74804.4	285718	177948	246740	81500.3	93562.8	170821
548	NP_003395	YWHAB	14	9	1275.11	0.0857984	0.657035	0.617943	14-3-3 protein beta/alpha	2.66014e+06	2.82322e+06	3.057e+06	1.74764e+06	1.87272e+06	1.93225e+06	5.27918e+06	3.3203e+06	4.5166e+06	1.69493e+06	2.52691e+06	4.11144e+06
549	NP_031389	NONO	5	4	197.58	0.0861908	5.69341	2.22751	non-POU domain-containing octamer-binding protein isoform 1	1.37649e+06	67325.9	116727	232731	34239.5	152202	64783.9	63998.8	79566	33385	56732.1	49254.4
550	NP_002626	SLC25A3	19	19	997.31	0.0872785	0.64058	0.57948	phosphate carrier protein, mitochondrial isoform b precursor	7.71791e+06	9.65789e+06	1.62357e+07	6.57682e+06	1.69817e+07	1.07604e+07	1.22991e+07	2.29365e+07	9.88775e+06	2.49644e+07	2.3842e+07	1.21155e+07
551	NP_004951	FUS	2	2	64.3	0.0878885	6.97324	3.04884	RNA-binding protein FUS isoform 1	214319	15013.5	19835.3	8158.71	3399.4	13990.8	2264.47	18321.4	5608.06	2995.6	6301.17	3905.15
552	NP_004921	CAPZB	3	3	148.36	0.0894938	1.72572	1.11525	F-actin-capping protein subunit beta	560664	171036	175363	176920	241413	153941	176538	169609	156563	61170.6	134034	159316
553	NP_005995	UQCRH	4	4	334.65	0.0931212	0.573728	0.638618	cytochrome b-c1 complex subunit 6, mitochondrial	1.71672e+06	1.25345e+06	3.50126e+06	749486	2.11967e+06	1.52995e+06	2.08726e+06	5.24371e+06	1.50034e+06	2.99664e+06	5.09482e+06	2.02446e+06
554	NP_004883	SEC22B	2	2	56.63	0.0943737	2.76007	2.06772	vesicle-trafficking protein SEC22b	533593	80442.2	45341.4	191053	68619.4	145623	31558	36501.6	110842	97507.9	52172.8	57157.9
555	NP_002063	GNAQ	3	3	130.79	0.0944048	0.684664	0.607355	guanine nucleotide-binding protein G(q) subunit alpha	276573	497675	213291	116359	322001	208983	457571	260970	582743	362938	280025	443613
556	NP_036369	SIRT2	5	5	161.62	0.0947093	0.712452	0.376978	NAD-dependent deacetylase sirtuin-2 isoform 1	66492.6	650716	112807	70127.6	87121.6	91877.2	393223	170725	259107	215718	152606	323308
557	NP_001093	ACTN1	27	15	1628.63	0.0958597	3.24221	2.5204	alpha-actinin-1 isoform b	6.6251e+06	1.0303e+06	905301	2.46808e+06	351158	2.6768e+06	919770	671161	920226	500974	606551	716867
558	NP_000388	CYBB	2	2	70.49	0.0970245	3.57121	1.43946	cytochrome b-245 heavy chain	109776	54911.4	35422.1	36891.2	450446	36698.9	29233	24694	49360	35710.3	32270.7	31505.1
559	NP_002056	GLUL	13	13	764.64	0.0989792	0.721718	0.50131	glutamine synthetase	1.29959e+06	1.79036e+06	1.80272e+06	1.45939e+06	6.76846e+06	1.07386e+06	4.30251e+06	2.98986e+06	3.49268e+06	2.10781e+06	2.73559e+06	4.03904e+06
560	NP_005563	LMNA	11	11	721.56	0.100588	8.28743	2.91524	prelamin-A/C isoform 2	9.21677e+06	222903	165128	1.09356e+06	309464	1.47783e+06	109114	287691	201253	427247	258753	222519
561	NP_000604	HPX	4	3	124.88	0.102031	1.50377	3.03715	hemopexin precursor	542133	676681	723310	788443	251311	732886	392414	211892	249064	198720	189733	1.22847e+06
562	NP_001876	CRYAB	14	14	920.05	0.103229	3.43804	2.56124	alpha-crystallin B chain	3.06358e+07	5.64903e+07	1.11372e+07	1.34046e+07	2.26094e+06	7.80617e+06	3.78053e+06	4.31714e+06	1.2369e+07	5.26486e+06	2.6708e+06	7.00593e+06
563	NP_066977	PSAT1	7	7	318.32	0.103673	3.80893	3.48369	phosphoserine aminotransferase isoform 2	108309	986948	643986	1.31388e+06	321603	71769.3	127638	153188	223219	145962	123628	131212
564	NP_002620	PGAM1	10	10	576.76	0.105772	0.668609	0.571263	phosphoglycerate mutase 1	1.86058e+06	1.92664e+06	3.65925e+06	1.15769e+06	1.79125e+06	1.32569e+06	3.97665e+06	3.29732e+06	3.75034e+06	1.41631e+06	1.99471e+06	3.09524e+06
565	NP_006467	ATP5L	6	6	459.25	0.106097	0.579763	0.503476	ATP synthase subunit g, mitochondrial	3.14624e+06	2.21889e+06	5.54913e+06	2.23827e+06	4.87e+06	3.2689e+06	2.942e+06	9.20214e+06	3.02122e+06	8.62135e+06	8.8173e+06	4.12033e+06
566	NP_003303	TST	2	2	126.82	0.107237	2.95552	1.73274	thiosulfate sulfurtransferase	45290.8	41581.6	93452.8	28852	267021	18626.4	9842.51	34586.4	15549.4	42850.9	49656.1	14938.5
567	NP_001907	CYC1	9	9	561.41	0.107997	0.581473	0.575113	cytochrome c1, heme protein, mitochondrial	3.60131e+06	2.8986e+06	6.90004e+06	2.13952e+06	5.2478e+06	3.6806e+06	3.79813e+06	1.04955e+07	3.22358e+06	7.8325e+06	1.19002e+07	4.8292e+06
568	NP_001001563	TIMM50	4	4	244.08	0.109949	1.36154	1.51771	mitochondrial import inner membrane translocase subunit TIM50	504573	246230	403317	296591	251309	360023	149708	305246	227712	204922	433322	193582
569	NP_004784	LONP1	11	10	697.99	0.110709	1.39462	1.34975	lon protease homolog, mitochondrial precursor	1.17726e+06	1.02729e+06	1.91413e+06	1.06198e+06	1.91556e+06	1.4961e+06	580717	1.41959e+06	587721	1.24027e+06	1.59238e+06	740362
570	NP_002365	MAP2	17	16	934.46	0.116668	0.639642	0.636461	microtubule-associated protein 2 isoform 1	2.3382e+06	1.8704e+06	2.71594e+06	1.82487e+06	1.35633e+06	1.37097e+06	4.29689e+06	3.12547e+06	4.69439e+06	1.4431e+06	2.68048e+06	1.70206e+06
571	NP_001014446	OCIAD2	4	4	211.12	0.1176	11.1603	1.71857	OCIA domain-containing protein 2 isoform 1	2.87527e+06	130859	96506.4	26745.7	91856.8	1.16776e+06	32630.9	98300.9	84847.7	53088.5	79210.7	45189.2
572	NP_112567	RNF17	2	2	49.92	0.117951	1.49463	1.62858	RING finger protein 17 isoform 1	2.46639e+06	1.39749e+06	2.58415e+06	805879	2.49973e+06	1.70467e+06	1.35419e+06	1.52311e+06	1.21533e+06	1.08235e+06	1.34584e+06	1.1455e+06
573	NP_919267	TMEM65	2	2	70.74	0.120771	0.525076	0.485997	transmembrane protein 65	174489	59705.5	214301	88180.7	100420	91474.8	113485	337381	101824	281364	445292	108208
574	NP_002991	SDHB	6	6	260.98	0.121848	0.663688	0.704198	succinate dehydrogenase [ubiquinone] iron-sulfur subunit, mitochondrial precursor	646964	518026	650113	375966	844364	781041	547208	1.35739e+06	576574	1.15944e+06	1.42731e+06	682477
575	NP_001900	CTSD	11	11	707.26	0.122839	1.60333	1.56171	cathepsin D preproprotein	3.46612e+06	4.01425e+06	3.06036e+06	1.36171e+06	5.65901e+06	3.4512e+06	1.24879e+06	3.02497e+06	775493	3.48731e+06	3.16473e+06	1.40435e+06
576	NP_783313	NDUFA11	4	4	413.55	0.123604	0.494694	0.587115	NADH dehydrogenase [ubiquinone] 1 alpha subcomplex subunit 11 isoform 1	514459	487913	1.36314e+06	394814	421986	678313	560810	2.29292e+06	503821	777535	2.73922e+06	929750
577	NP_065385	PBXIP1	2	2	130.29	0.124592	2.63556	2.03967	pre-B-cell leukemia transcription factor-interacting protein 1	17842.6	78185.4	23113.3	85010	218230	55879.8	29131	34601.5	35818.3	16185.3	32293.8	33435.1
578	NP_116199	ATAD1	2	2	202.05	0.130456	0.594543	0.577549	ATPase family AAA domain-containing protein 1	8647.33	71783.4	182896	38699.5	100669	86857.5	83509	180787	68158.3	162571	216278	112109
579	NP_000445	SOD1	6	6	607.6	0.130735	0.621583	0.637455	superoxide dismutase [Cu-Zn]	1.71513e+06	2.59838e+06	3.48378e+06	674309	3.43376e+06	1.36497e+06	6.82261e+06	3.58515e+06	3.63355e+06	1.69936e+06	2.42695e+06	3.18162e+06
580	NP_065393	RTN4	9	9	441.81	0.134316	1.35859	1.3425	reticulon-4 isoform A	1.74911e+06	1.95966e+06	2.13965e+06	2.25849e+06	1.22009e+06	2.63825e+06	1.40753e+06	1.64596e+06	2.12514e+06	573626	1.30071e+06	1.75413e+06
581	NP_001669	ATP1B2	5	5	312.15	0.138223	0.638566	0.428963	sodium/potassium-transporting ATPase subunit beta-2	136051	681585	1.56226e+06	576944	1.78393e+06	433796	1.42643e+06	1.50745e+06	2.03033e+06	578877	980396	1.57993e+06
582	NP_001173	ALDH7A1	14	13	907.09	0.143146	1.55425	1.47603	alpha-aminoadipic semialdehyde dehydrogenase	1.6169e+06	2.20039e+06	2.50785e+06	1.90714e+06	5.45484e+06	1.46415e+06	1.01224e+06	2.12175e+06	1.30894e+06	2.83835e+06	1.47388e+06	993133
583	NP_055399	ERO1L	2	2	115.71	0.148238	2.54993	1.988	ERO1-like protein alpha precursor	19848.2	33817.5	20407	80485.3	10199.3	132499	5163.32	39126.2	10838.4	11192.4	34170.4	16083.4
584	NP_038470	STOML2	6	6	389.47	0.150195	1.5284	1.41858	stomatin-like protein 2	1.13514e+06	541027	803050	333636	525597	1.05437e+06	274696	608633	238430	703450	710082	338850
585	NP_036226	PRDX5	9	9	668.07	0.150838	0.729133	0.730851	peroxiredoxin-5, mitochondrial isoform a precursor	1.65228e+06	2.67565e+06	4.40987e+06	2.00596e+06	4.12277e+06	2.52152e+06	2.80336e+06	5.63248e+06	2.65994e+06	4.08906e+06	5.64069e+06	3.02206e+06
586	NP_006420	CCT7	2	2	111.44	0.150856	1.33332	1.47012	T-complex protein 1 subunit eta isoform a	183000	285157	242759	356615	157741	173091	136338	153269	310019	122702	132217	194240
587	NP_002750	EIF2AK2	2	2	95.55	0.151917	1.59768	1.58553	interferon-induced, double-stranded RNA-activated protein kinase isoform a	8301.76	12443.7	14351	27463	10385.3	13725.8	5024.38	11289.3	5215.89	18005.3	13939.7	773.211
588	NP_612453	KCTD12	3	3	94	0.154825	2.69931	2.05461	BTB/POZ domain-containing protein KCTD12	162700	173570	25827.8	72957.5	421060	56815.8	70567.2	37457.2	67757.4	50358.6	64338.1	47730.2
589	NP_003286	TPT1	2	2	84.96	0.155378	2.2117	1.87636	translationally-controlled tumor protein	319552	91249.9	192697	248816	33537.8	76015.1	87977.7	106666	98619.1	20595.6	63351.1	57690.7
590	NP_002036	GAP43	15	15	1221.81	0.155679	0.523146	0.531433	neuromodulin isoform 2	8.16867e+06	1.55863e+07	1.00379e+07	2.63821e+06	3.82542e+06	1.03553e+07	2.1656e+07	1.79156e+07	2.3947e+07	2.96204e+06	1.39206e+07	1.63438e+07
591	NP_001880	CRYZ	6	6	365.94	0.158788	1.74459	1.46958	quinone oxidoreductase isoform a	2.32559e+06	536173	973278	1.02373e+06	2.24251e+06	612959	706684	652209	579074	954264	1.10656e+06	423005
592	NP_112233	SFXN3	8	6	436.36	0.160645	0.660065	0.595122	sideroflexin-3	749195	342363	788319	215409	380049	532475	715240	1.26885e+06	374087	818100	954416	426153
593	NP_036592	TIMM9	3	3	242.74	0.169096	0.624543	0.886623	mitochondrial import inner membrane translocase subunit Tim9	603867	197206	352967	110289	367898	302677	333037	920379	331750	406447	846730	259767
594	NP_001655	RHOA	5	4	288.7	0.169555	1.19345	1.30153	transforming protein RhoA precursor	1.21411e+06	1.28388e+06	1.11518e+06	981594	1.03806e+06	895175	1.09158e+06	854301	1.44837e+06	561482	714061	800092
595	NP_006545	MTX2	4	4	186.01	0.171614	0.619584	0.639851	metaxin-2	255451	285686	545547	235257	247994	382801	269368	789326	250349	474292	996922	371430
596	NP_000047	BCKDHB	3	3	127.83	0.173431	1.4959	1.14337	2-oxoisovalerate dehydrogenase subunit beta, mitochondrial precursor	379191	228664	249259	167599	582773	205588	87458.3	294037	135215	284311	282778	128230
597	NP_005156	ALDOC	22	20	1527.08	0.176826	0.700207	0.746144	fructose-bisphosphate aldolase C	2.33616e+06	8.52047e+06	6.31579e+06	2.49636e+06	7.08508e+06	1.53264e+06	8.06234e+06	5.51731e+06	1.19235e+07	4.24128e+06	4.35996e+06	6.29294e+06
598	NP_001017963	HSP90AA1	24	17	1343.08	0.17937	1.32245	1.14626	heat shock protein HSP 90-alpha isoform 1	7.98947e+06	3.40933e+06	4.41953e+06	5.41732e+06	3.61689e+06	4.34211e+06	4.27115e+06	3.37256e+06	5.61931e+06	1.83749e+06	2.64609e+06	4.32956e+06
599	YP_002124306	ATP8	2	2	52.06	0.183592	0.746506	0.773982	ATP synthase F0 subunit 8	649331	476927	819270	411994	922132	758278	698057	1.1206e+06	542045	1.19919e+06	1.21452e+06	634702
600	NP_006175	NUCB1	2	2	44.03	0.185197	1.58809	1.39457	nucleobindin-1 precursor	53530.7	42734.1	99194.3	20952.3	45024.4	129155	5500.77	43668.8	7972.86	38715.4	118137	31955.4
601	NP_742112	CAMK2D	10	4	636.3	0.188943	1.32941	1.39567	calcium/calmodulin-dependent protein kinase type II subunit delta isoform 5	387874	701346	435381	878845	633606	733503	804046	405755	550743	233759	228115	613842
602	NP_060867	CHDH	8	8	395.55	0.190237	4.36847	1.7295	choline dehydrogenase, mitochondrial precursor	378903	248015	267617	202842	3.47808e+06	98648	179336	151178	143954	329514	146962	119020
603	NP_057086	SCCPDH	6	6	354.77	0.19056	0.777956	0.792587	probable saccharopine dehydrogenase	512329	534605	631727	414945	822985	413977	463793	802105	564874	1.1295e+06	754719	566188
604	NP_004466	FLOT2	6	6	234.65	0.195115	1.34313	1.51311	flotillin-2	322031	266519	230777	619219	326345	463233	435920	197471	425778	211435	171235	217070
605	NP_002940	MRPL12	3	3	167.53	0.207159	1.47064	1.61557	39S ribosomal protein L12, mitochondrial precursor	284829	345794	387899	85830.8	222933	201037	45217.9	229039	64067.9	265333	350310	85253.6
606	NP_003320	TXN	2	2	131.23	0.209515	0.74685	0.756761	thioredoxin	346236	577887	411707	169052	312072	174436	404897	534402	641366	215820	407366	462536
607	NP_001484	GDI1	20	11	1269.76	0.210539	0.74121	0.647295	rab GDP dissociation inhibitor alpha	1.80027e+06	2.54849e+06	3.36148e+06	2.1259e+06	1.09436e+06	1.58723e+06	3.78229e+06	2.6837e+06	3.6709e+06	1.42518e+06	1.94436e+06	3.38181e+06
608	NP_076423	FUNDC2	2	2	96.29	0.210917	1.57864	1.67344	FUN14 domain-containing protein 2	260730	211954	253418	77809.6	486997	327172	98131.2	259928	67172.3	297783	209109	92862.3
609	NP_002481	NDUFA6	4	4	280.77	0.213123	0.642286	0.850113	NADH dehydrogenase [ubiquinone] 1 alpha subcomplex subunit 6	824812	378385	1.32842e+06	487583	1.35441e+06	1.19348e+06	792669	2.33127e+06	697623	1.50306e+06	2.47192e+06	871090
610	NP_009057	VCP	6	6	368.31	0.215686	1.28378	1.33777	transitional endoplasmic reticulum ATPase	1.1711e+06	745010	975433	1.06766e+06	467168	700460	873752	602919	882564	489761	461410	683130
611	NP_004069	CSRP1	7	7	584.09	0.216373	1.4567	1.49474	cysteine and glycine-rich protein 1 isoform 1	2.52816e+06	1.68555e+06	822058	1.12441e+06	2.96447e+06	2.1742e+06	1.87792e+06	1.10336e+06	1.47886e+06	585253	772790	1.93829e+06
612	NP_003312	TUFM	19	19	1295.54	0.216464	1.3136	1.19208	elongation factor Tu, mitochondrial precursor	1.32127e+07	1.03137e+07	1.08988e+07	7.5151e+06	2.00907e+07	9.07702e+06	5.11303e+06	1.2995e+07	5.9357e+06	1.18588e+07	1.24658e+07	5.76388e+06
613	NP_000025	ALDOA	25	22	1790.49	0.219974	0.697942	0.714951	fructose-bisphosphate aldolase A	1.18703e+07	1.97274e+07	1.81935e+07	1.04961e+07	1.09824e+07	1.94508e+07	3.51589e+07	1.98674e+07	2.9786e+07	9.72632e+06	1.32615e+07	2.21828e+07
614	NP_057479	PTPLAD1	4	4	152.89	0.222959	1.28494	1.31939	3-hydroxyacyl-CoA dehydratase 3	273480	571317	626240	578681	530793	691030	249868	500629	370985	252745	584640	587209
615	NP_061820	CYCS	10	10	668.11	0.225533	0.627758	0.653695	cytochrome c	2.56682e+06	2.02597e+06	7.20868e+06	1.87214e+06	4.52614e+06	3.4668e+06	2.73688e+06	9.27213e+06	2.38781e+06	4.589e+06	1.08874e+07	4.64102e+06
616	NP_000177	CFH	3	3	117.2	0.22927	0.893839	0.560281	complement factor H isoform a precursor	18914.7	116709	50627.5	525929	66357.2	129233	153135	128989	269952	114700	175206	173605
617	NP_002532	OGDH	33	22	1715.45	0.229909	0.652095	0.530771	2-oxoglutarate dehydrogenase, mitochondrial isoform 1 precursor	1.11487e+06	1.11575e+06	2.08817e+06	692090	2.64613e+06	1.30161e+06	1.20425e+06	3.3526e+06	1.01539e+06	3.15466e+06	3.61154e+06	1.39977e+06
618	NP_005331	HINT1	2	2	82.43	0.232089	0.679856	0.662845	histidine triad nucleotide-binding protein 1	294457	437404	555430	349559	203386	320502	1.05073e+06	542342	574179	253760	288670	468546
619	NP_000840	GSTM3	6	6	468	0.234268	2.01647	1.18215	glutathione S-transferase Mu 3	366458	235774	283143	1.3782e+06	676426	140858	272511	350278	285946	103720	238398	276997
620	NP_005264	GNB2	14	6	1013.32	0.235448	0.765469	0.716944	guanine nucleotide-binding protein G(I)/G(S)/G(T) subunit beta-2	1.85862e+06	2.83914e+06	3.38601e+06	2.11492e+06	4.23833e+06	2.1647e+06	5.18266e+06	3.18648e+06	4.84563e+06	1.86704e+06	2.81357e+06	3.79292e+06
621	NP_005554	STMN1	3	3	78.5	0.235647	0.734637	1.03301	stathmin isoform a	228102	240765	166555	176217	51008.2	45184	362923	162950	262424	138274	140314	168870
622	NP_004654	RAB11A	3	3	121.85	0.235982	1.34921	1.28201	ras-related protein Rab-11A	275039	434815	333819	486189	206584	169281	363931	201358	273569	131809	162489	279318
623	NP_000032	APOE	2	2	75.56	0.236247	1.91076	1.86372	apolipoprotein E precursor	326860	53082.7	306014	649472	401534	211849	261189	107225	163612	175963	71386.2	240537
624	NP_000414	KRT2	11	7	783.29	0.236616	0.231301	0.822893	keratin, type II cytoskeletal 2 epidermal	206669	206420	192945	222433	182225	191430	152735	160550	3.5216e+06	136615	900960	324768
625	NP_000099	DLD	15	15	1054.81	0.240648	0.708728	0.521541	dihydrolipoyl dehydrogenase, mitochondrial precursor	3.80306e+06	2.74872e+06	7.46593e+06	1.90724e+06	9.40574e+06	2.98502e+06	4.2031e+06	9.34761e+06	3.33087e+06	8.81232e+06	1.02398e+07	4.01914e+06
626	NP_005262	GLUD1	33	32	2370.54	0.243057	0.69916	0.609017	glutamate dehydrogenase 1, mitochondrial precursor	8.68297e+06	2.7854e+07	4.3993e+07	1.02063e+07	2.49097e+07	8.44126e+06	1.35568e+07	3.52645e+07	2.76626e+07	5.58489e+07	2.99976e+07	1.515e+07
627	NP_067642	GNB4	9	4	364.64	0.24622	1.45481	1.52175	guanine nucleotide-binding protein subunit beta-4	340774	418963	273887	185032	838654	286904	382037	206782	440211	205688	197936	178702
628	NP_079348	PTGES2	3	3	171.13	0.251044	0.731131	0.703894	prostaglandin E synthase 2	150716	303703	415817	122174	275165	183056	234143	426024	170330	416837	516852	219905
629	NP_055156	MTCH1	6	6	270.06	0.256395	0.678719	0.60777	mitochondrial carrier homolog 1	174207	229635	485864	241459	693362	324866	354596	769076	197979	569958	913378	361850
630	NP_892022	NNT	28	28	1438.26	0.263576	0.71038	0.675136	NAD(P) transhydrogenase, mitochondrial precursor	3.61838e+06	4.37167e+06	7.30891e+06	3.11003e+06	5.75106e+06	3.33132e+06	3.44379e+06	8.70369e+06	4.08471e+06	7.75001e+06	1.09419e+07	3.77545e+06
631	NP_005800	PRDX2	9	8	512.61	0.270183	1.22521	1.25271	peroxiredoxin-2 isoform a	2.33008e+06	3.88848e+06	3.23965e+06	3.3519e+06	2.81559e+06	1.74176e+06	2.80148e+06	2.03222e+06	3.70511e+06	1.43853e+06	1.39357e+06	2.80423e+06
632	NP_060590	ARMC1	2	2	71.81	0.279932	0.582567	0.442565	armadillo repeat-containing protein 1	43607.3	52331.3	85405.4	25521.6	129554	47971.9	54064.5	170031	25105.8	155000	183983	71640.9
633	NP_001627	SLC25A6	24	3	1699.06	0.280252	0.734556	0.814673	ADP/ATP translocase 3	1.78016e+06	745007	1.30292e+06	482254	1.2187e+06	780210	1.00029e+06	2.19698e+06	819746	1.45334e+06	2.27533e+06	843509
634	NP_001146	ANXA6	26	26	1451.75	0.281216	1.30902	1.12773	annexin A6 isoform 1	2.37438e+06	7.95043e+06	3.81645e+06	3.38431e+06	3.70923e+06	4.41598e+06	3.67862e+06	2.99467e+06	5.74319e+06	1.39696e+06	1.91275e+06	3.86918e+06
635	NP_001348	DHX9	4	4	167.55	0.286342	3.06194	1.28599	ATP-dependent RNA helicase A	354882	16123.9	37348.7	167301	23230.8	32652	54296.2	28161.7	8386.95	26126.5	26271.7	63011.1
636	NP_060864	ABHD10	3	3	182.03	0.286466	0.733599	0.802413	abhydrolase domain-containing protein 10, mitochondrial precursor	172218	149452	257764	11937.7	297897	152456	162608	345722	147798	242014	368921	152955
637	NP_002159	IDH2	28	23	1900.17	0.288084	1.3738	1.11228	isocitrate dehydrogenase [NADP], mitochondrial precursor	1.2044e+07	1.81041e+07	2.79365e+07	1.33019e+07	3.77799e+07	1.20175e+07	8.08731e+06	1.92618e+07	9.4029e+06	1.88329e+07	2.46435e+07	7.98208e+06
638	NP_699174	ENPP6	3	3	156.24	0.288557	0.817763	0.598071	ectonucleotide pyrophosphatase/phosphodiesterase family member 6 precursor	27323.2	358563	96115.7	63672.1	34423.6	43125.3	67518.2	70805.6	214166	70857.5	107712	231048
639	NP_077027	APOO	4	4	221.11	0.28963	0.640344	0.598686	apolipoprotein O precursor	469176	240175	609724	152973	671992	273097	332041	1.02412e+06	214235	884513	964517	355323
640	NP_150091	PSIP1	2	2	50.41	0.290449	4.10694	1.50023	PC4 and SFRS1-interacting protein isoform 2	262211	21200.3	9367.39	13304	7336.03	22930.9	5901.66	25943.9	5316.59	14474.6	21736.2	8524.83
641	NP_009005	CORO1A	9	9	398.07	0.292309	1.42333	1.13618	coronin-1A	1.6902e+06	969759	1.02186e+06	1.2133e+06	3.29633e+06	824581	1.45695e+06	1.08254e+06	1.34918e+06	682915	878132	884716
642	NP_150597	MRPS36	2	2	88.67	0.294596	0.669442	1.03454	28S ribosomal protein S36, mitochondrial	360199	229291	559100	102393	534954	478567	303847	957663	285442	502162	1.02496e+06	308605
643	NP_004347	CD81	2	2	244.17	0.296556	0.811633	0.638646	CD81 antigen	605891	1.81008e+06	1.2408e+06	702159	1.78339e+06	642687	1.88855e+06	1.41834e+06	1.65787e+06	870274	900683	1.62397e+06
644	NP_001071	ALDH5A1	19	19	930.44	0.29716	0.76431	0.564016	succinate-semialdehyde dehydrogenase, mitochondrial isoform 2 precursor	967915	2.26119e+06	2.82169e+06	1.04101e+06	6.53927e+06	1.47794e+06	1.63221e+06	4.67488e+06	2.30659e+06	5.08601e+06	4.3229e+06	1.74559e+06
645	NP_067027	ENOPH1	2	2	73.27	0.297912	1.17507	1.15949	enolase-phosphatase E1	89406.2	123361	98067.9	90487.9	94843.5	56535	89777	71475.9	88362.7	53525.1	60337.6	106878
646	NP_000156	GJA1	3	3	182.75	0.298669	0.822162	0.91311	gap junction alpha-1 protein	333080	1.02354e+06	379292	906405	1.14299e+06	437124	1.23854e+06	712852	639051	758525	638142	1.14866e+06
647	NP_003737	DYNLL1	2	2	80.43	0.298827	0.762841	0.852313	dynein light chain 1, cytoplasmic	1.12862e+06	1.10347e+06	691092	726964	308429	392701	1.43338e+06	837886	1.43003e+06	473842	703021	825888
648	NP_536350	GNAS	4	3	205.94	0.30103	1.19329	1.31036	protein ALEX XLas	213414	463830	317051	330369	299541	391954	427729	185784	286990	207090	144422	437566
649	NP_000479	SERPINC1	2	2	63.03	0.302383	2.71803	2.02973	antithrombin-III precursor	5817.5	16773	24867.4	56761.3	1717.49	11372.8	11034	4423.54	9305	9369.36	4466.05	4561.77
650	NP_004519	MGST3	4	4	262.68	0.304093	0.605621	0.657486	microsomal glutathione S-transferase 3	1.2291e+06	996629	3.23128e+06	738264	1.05078e+06	1.6233e+06	1.29658e+06	4.86256e+06	842262	1.07208e+06	4.40058e+06	2.17098e+06
651	NP_001129026	EPB41L2	4	3	181.55	0.306169	1.48219	1.31298	band 4.1-like protein 2 isoform b	139087	407430	196985	178689	404988	81498.6	167353	136605	332406	65683.7	98837.1	149517
652	NP_004083	ECHS1	9	9	811.18	0.312598	0.729632	0.769481	enoyl-CoA hydratase, mitochondrial precursor	3.18036e+06	1.05302e+06	2.84592e+06	661346	1.94061e+06	1.62463e+06	1.57232e+06	4.17702e+06	1.22257e+06	2.93777e+06	3.89013e+06	1.69553e+06
653	NP_006817	YWHAQ	12	8	712.32	0.312933	1.32928	1.64458	14-3-3 protein theta	1.49088e+06	1.82875e+06	1.71933e+06	1.8209e+06	529382	1.1908e+06	1.05106e+06	900939	1.52296e+06	555175	896724	1.52783e+06
654	NP_003750	SLC4A4	4	4	236.1	0.326313	0.704191	0.757378	electrogenic sodium bicarbonate cotransporter 1 isoform 2	62448	457624	245640	85077	384484	141599	415881	155906	707808	166192	164370	345098
655	NP_000217	KRT9	8	8	441.86	0.330817	1.49967	1.30446	keratin, type I cytoskeletal 9	554973	998374	963622	1.99502e+06	430884	413980	546488	629763	617671	445215	363088	969792
656	NP_004199	AIFM1	5	5	261.41	0.331996	1.20953	1.7548	apoptosis-inducing factor 1, mitochondrial isoform 1 precursor	578982	469015	677993	214381	368766	347907	128827	612037	181435	245336	797045	232086
657	NP_002148	HSPE1	11	11	540.09	0.334809	1.25775	1.23645	10 kDa heat shock protein, mitochondrial	7.68115e+06	9.48313e+06	1.14192e+07	4.32407e+06	1.38095e+07	9.92109e+06	4.42754e+06	1.02134e+07	4.07851e+06	1.0262e+07	1.05698e+07	5.48018e+06
658	NP_061485	RAC1	3	3	148.65	0.33619	0.771037	0.853189	ras-related C3 botulinum toxin substrate 1 isoform Rac1b	974722	1.3381e+06	1.24298e+06	1.08806e+06	1.17334e+06	800143	2.08337e+06	1.3468e+06	2.16672e+06	681197	1.00058e+06	1.30372e+06
659	NP_689953	HIBADH	5	5	356.29	0.341358	1.77731	1.04659	3-hydroxyisobutyrate dehydrogenase, mitochondrial precursor	362389	300829	422298	214798	1.76898e+06	311728	171886	438536	205168	442627	365511	278600
660	NP_006465	PDPN	2	2	208.13	0.343182	25.2484	1.0189	podoplanin isoform a	8146.11	12205.6	6836.01	1.22013e+06	8462.09	4335.42	8410.99	13114.2	4087.98	7889.17	13267.3	3139.27
661	NP_057182	MPC1	3	3	117.65	0.345318	1.1742	1.26218	brain protein 44-like protein	162769	81778.2	200698	113465	207714	204776	30526	241117	33210.1	189513	234295	98455.5
662	NP_001649	ARF1	7	7	379.5	0.345924	0.758093	0.729483	ADP-ribosylation factor 1	592151	832842	1.13797e+06	1.30637e+06	520911	957136	1.23047e+06	1.22329e+06	1.70329e+06	409700	1.15714e+06	1.32983e+06
663	NP_001895	CTNNB1	3	3	183.37	0.354695	1.16112	1.00714	catenin beta-1	307700	625510	386992	432435	368980	396788	507013	301789	492710	158057	232952	476432
664	NP_001078880	NADK2	4	4	206.85	0.359505	1.84006	1.04613	hypothetical protein LOC133686 isoform 1	189773	97609.2	117976	155097	842029	114044	94928.7	166104	57781.8	239819	176946	88591
665	NP_000280	PFKM	6	4	307.16	0.36513	0.692672	0.768259	6-phosphofructokinase, muscle type isoform 2	90156.4	178424	198106	232049	246308	165527	289803	207949	551741	90320.5	181339	282159
666	NP_573566	LRPPRC	14	14	871.73	0.371065	1.27914	1.25765	leucine-rich PPR motif-containing protein, mitochondrial precursor	2.16702e+06	973598	1.4971e+06	529955	1.4022e+06	777659	407290	1.47201e+06	353881	1.32612e+06	1.62186e+06	562959
667	NP_003759	PEA15	3	3	145.11	0.371347	1.25747	1.24337	astrocytic phosphoprotein PEA-15	98076.1	159125	322441	234088	171472	129500	229351	118033	217736	77968.4	95520.6	147855
668	NP_036205	CCT5	2	2	212.93	0.374555	1.33629	1.58018	T-complex protein 1 subunit epsilon	111825	252521	278334	316498	79387.1	142074	129276	120440	312928	74661	84744.1	161473
669	NP_002147	HSPD1	48	47	3944.89	0.375767	1.16592	1.12111	60 kDa heat shock protein, mitochondrial	1.80313e+07	2.16998e+07	2.86191e+07	1.38226e+07	2.90128e+07	1.89101e+07	1.06148e+07	2.39726e+07	1.14863e+07	2.63017e+07	2.69561e+07	1.22504e+07
670	NP_008835	PRKDC	5	5	270.29	0.376456	1.49965	1.45426	DNA-dependent protein kinase catalytic subunit isoform 1	489150	72729.3	105756	196594	84079.3	233811	38522.4	108780	61004.8	291554	189277	99125.7
671	NP_006316	RAN	2	2	107.62	0.378658	1.3845	1.0666	GTP-binding nuclear protein Ran	442702	308605	307210	998811	223835	295291	379372	266469	467462	210751	225983	310893
672	NP_002706	PPP2CA	2	2	85.98	0.380788	0.683	0.697424	serine/threonine-protein phosphatase 2A catalytic subunit alpha isoform	36269.7	75725.5	82107.5	125733	25356	48707.6	100933	74337.8	177948	21875.3	77484.9	124140
673	NP_000746	CRAT	3	2	167.53	0.385507	1.38091	1.25829	carnitine O-acetyltransferase precursor	165428	195640	247142	60901.9	350170	128750	92745.8	202242	66233.9	195925	194206	80003.3
674	NP_005727	ACTR1A	2	2	96.25	0.395753	0.861808	0.852085	alpha-centractin	361146	212179	403745	177135	244490	149274	292045	243898	460800	222412	224182	352850
675	NP_057444	TACO1	2	2	76.4	0.397963	1.39117	1.52298	translational activator of cytochrome c oxidase 1	36314.9	64338.1	95675.2	26661.2	198082	84809.9	11934.1	112684	20939.7	48826.2	120149	49105.4
676	NP_005593	CLDN11	2	2	110.57	0.399	0.44812	0.650967	claudin-11 isoform 1	303821	1.75118e+06	278938	206299	188083	610028	5.31345e+06	301668	444278	348032	591324	450945
677	NP_057406	RAB14	5	3	258.71	0.404199	1.09746	1.17446	ras-related protein Rab-14	208092	231592	175438	174607	257601	191546	258473	181373	257677	122384	150048	158902
678	NP_064519	DPYSL5	3	3	142.54	0.404569	1.23931	1.34611	dihydropyrimidinase-related protein 5	500899	486057	292158	374891	165505	187016	391689	294250	491730	76471.5	163636	201287
679	NP_001367	DYNC1H1	28	27	1356.68	0.406815	1.32662	1.27943	cytoplasmic dynein 1 heavy chain 1	4.66251e+06	2.22718e+06	2.78207e+06	3.53521e+06	1.14525e+06	1.35265e+06	2.0845e+06	1.83071e+06	3.58897e+06	956041	1.24361e+06	2.13439e+06
680	NP_006784	PRDX3	9	9	615.17	0.414519	0.77248	0.842597	thioredoxin-dependent peroxide reductase, mitochondrial isoform a precursor	5.29211e+06	3.9023e+06	8.23016e+06	2.12093e+06	6.7044e+06	5.65098e+06	4.39538e+06	1.00775e+07	3.7777e+06	8.59195e+06	1.06878e+07	3.76643e+06
681	NP_689935	HEPACAM	4	4	254.22	0.42682	0.893	0.861087	hepatocyte cell adhesion molecule precursor	644640	1.19247e+06	1.04937e+06	847178	1.80601e+06	348321	750320	1.20346e+06	999045	1.27522e+06	885782	1.47967e+06
682	NP_060713	sept11	13	7	788.3	0.429822	0.739491	0.713082	septin-11	1.03011e+06	838895	1.37055e+06	1.01694e+06	972791	1.50816e+06	1.77929e+06	1.39833e+06	2.85493e+06	529466	1.47238e+06	1.07653e+06
683	NP_000265	OAT	4	4	269.07	0.42998	1.24523	1.08783	ornithine aminotransferase, mitochondrial isoform 1 precursor	487464	269015	572312	151572	322758	238063	136940	374600	126371	362641	457297	181351
684	NP_055037	NDUFA8	5	5	327.02	0.444614	0.533872	0.899397	NADH dehydrogenase [ubiquinone] 1 alpha subcomplex subunit 8	679349	1.2871e+06	2.28803e+06	1.00625e+06	396245	1.19118e+06	499296	4.20179e+06	1.11305e+06	562787	5.12023e+06	1.33017e+06
685	NP_060297	SARS2	2	2	54.01	0.446485	1.18504	2.10834	seryl-tRNA synthetase, mitochondrial isoform b precursor	177167	37222.6	112909	109749	98457.3	63579.2	40199.1	139671	34431.9	55579.8	192483	43174.1
686	NP_001760	CD9	2	2	205.63	0.449092	0.945727	0.64449	CD9 antigen	779490	4.39907e+06	678829	773131	906786	645166	1.39235e+06	1.01672e+06	2.03818e+06	819191	949878	2.43572e+06
687	NP_115982	HINT2	3	3	222.88	0.458777	1.1765	1.08914	histidine triad nucleotide-binding protein 2, mitochondrial precursor	979031	663361	641994	335807	702423	984842	425885	828119	272639	870802	844046	419755
688	NP_000117	ETFA	7	7	393.8	0.459676	1.20153	1.12396	electron transfer flavoprotein subunit alpha, mitochondrial isoform a	783999	927139	1.02349e+06	461445	1.66821e+06	1.19951e+06	434207	1.10728e+06	458830	1.29104e+06	1.12716e+06	628226
689	NP_001093138	HIGD1A	2	2	209.01	0.466095	0.818287	1.02125	HIG1 domain family member 1A isoform a	33324.9	107088	139991	40296	157272	71693.1	61641.3	186000	70009.1	105052	181087	67936.1
690	NP_112243	RAB1B	6	4	229.67	0.469541	0.89658	0.950586	ras-related protein Rab-1B	411275	838399	731330	968593	632504	946579	871485	722331	1.15503e+06	568004	954363	779843
691	NP_056284	NIPSNAP3A	4	4	251.36	0.470118	1.17307	1.7097	protein NipSnap homolog 3A	901769	602845	666301	288961	271664	825113	194874	946755	189591	323235	958373	419086
692	NP_004725	DCLK1	2	2	214.16	0.475294	0.883302	0.795537	serine/threonine-protein kinase DCLK1 isoform 1	79789.8	68268.5	148984	254558	12213.6	19213.1	88443.1	97668.1	251411	29696.8	116905	75930.7
693	NP_003369	VGF	3	2	139.66	0.479723	1.48864	0.370487	neurosecretory protein VGF precursor	4465.96	10570.5	205600	10404.6	3962.06	10063.5	15391.9	43203.1	39854.6	5358.39	12095.2	48721.1
694	NP_005337	HSPA1B	10	5	539.36	0.479878	1.15907	1.12658	heat shock 70 kDa protein 1A/1B	990025	411212	560150	840474	872609	560083	760397	578494	664762	426975	489112	733680
695	NP_002291	LDHB	12	11	811.69	0.480998	0.908206	0.834836	L-lactate dehydrogenase B chain	2.02671e+06	4.2588e+06	4.22583e+06	2.67405e+06	6.32836e+06	2.214e+06	5.06512e+06	3.93067e+06	4.78924e+06	2.56913e+06	3.23538e+06	4.33428e+06
696	NP_004729	VAPB	2	2	52.67	0.481791	0.837613	0.731646	vesicle-associated membrane protein-associated protein B/C isoform 1	243919	57427.6	134424	129122	117860	84137.7	98085.1	190502	216769	68475.7	194665	147069
697	NP_001976	ETFB	8	8	387.71	0.48391	1.32569	1.20109	electron transfer flavoprotein subunit beta isoform 1	704744	657977	831484	287589	1.93132e+06	1.08493e+06	381675	877971	332919	1.2757e+06	822727	456304
698	NP_003840	SUCLG1	6	6	322.26	0.508082	0.753822	0.711482	succinyl-CoA ligase [GDP-forming] subunit alpha, mitochondrial precursor	716605	399562	489867	204949	1.48901e+06	352361	619248	1.07296e+06	283261	1.89198e+06	630860	346806
699	NP_000356	TPI1	16	16	1092.2	0.510064	0.872829	0.795317	triosephosphate isomerase isoform 1	4.21461e+06	6.56569e+06	8.26575e+06	5.63741e+06	6.00224e+06	5.34849e+06	9.05759e+06	6.91782e+06	8.68051e+06	3.80544e+06	5.10558e+06	7.71742e+06
700	NP_036450	LETM1	7	6	496.49	0.512103	0.801991	0.684173	LETM1 and EF-hand domain-containing protein 1, mitochondrial precursor	710838	820658	1.4641e+06	634931	1.50742e+06	933606	658462	1.89662e+06	688557	1.74511e+06	1.76289e+06	818957
701	NP_071504	PC	11	11	514.01	0.516072	0.805566	0.690254	pyruvate carboxylase, mitochondrial precursor	436259	1.23101e+06	749557	394826	948640	378733	388389	1.05064e+06	423652	1.42379e+06	1.18427e+06	667304
702	NP_055581	SCRN1	3	3	138.8	0.517521	0.865628	0.718049	secernin-1 isoform a	356245	302443	398467	740865	468053	228402	674796	475302	575756	234054	344531	577254
703	NP_001028755	ACOT9	3	3	96.62	0.51993	1.30356	1.0875	acyl-coenzyme A thioesterase 9, mitochondrial isoform b precursor	1.51717e+06	340940	614982	304170	719471	492825	387087	784939	293011	631589	722225	241669
704	NP_955368	FAHD2B	2	2	127.21	0.524876	1.25431	1.31785	fumarylacetoacetate hydrolase domain-containing protein 2B	127105	224026	356288	68965.3	339848	241135	76919	358895	71594	178755	221783	174216
705	NP_705935	TPM3	8	3	450.1	0.529788	1.07398	1.40489	tropomyosin alpha-3 chain isoform 2	419484	215542	372791	202857	420437	430001	248382	315560	664645	67458.7	244793	378295
706	NP_006398	ARL6IP5	3	3	137.77	0.532325	1.13977	1.086	PRA1 family protein 3	641627	561400	327171	457534	260235	386053	426758	308907	535221	253785	350023	436325
707	NP_005660	REEP5	2	2	114.21	0.538915	0.853951	0.958038	receptor expression-enhancing protein 5	122794	160685	131877	184254	375011	269770	412097	177384	360810	182663	147438	176825
708	NP_006263	S100B	4	4	311.65	0.5422	1.49125	1.12116	protein S100-B	164371	1.62644e+06	686983	458451	433200	427742	327975	419659	395545	399745	285902	717485
709	NP_006658	PGRMC1	3	3	240.01	0.544888	1.23479	1.13994	membrane-associated progesterone receptor component 1	299499	430136	709352	356284	179600	549652	405136	382738	356808	280658	286092	333071
710	NP_002945	RPS27A	6	6	312.91	0.547018	1.31173	1.12424	ubiquitin-40S ribosomal protein S27a precursor	2.7763e+06	1.21954e+06	1.0869e+06	760289	526887	1.06415e+06	967815	945524	1.09765e+06	621286	836196	1.1989e+06
711	NP_000706	C4BPA	2	2	58.73	0.552906	2.54885	0.948801	C4b-binding protein alpha chain precursor	27930.1	22541.9	18827.3	257787	21611.9	11783	26837.1	21541.9	32658.8	20331	15065.8	24994.5
712	NP_009193	PARK7	5	5	486.99	0.556245	0.918218	0.971232	protein DJ-1	2.14584e+06	1.19798e+06	1.98864e+06	673536	2.57675e+06	1.59879e+06	1.9679e+06	2.62096e+06	1.88517e+06	1.09149e+06	1.71433e+06	1.80853e+06
713	YP_002124312	ND5	2	2	179.86	0.560435	0.610224	0.663224	NADH dehydrogenase subunit 5	425144	445251	853363	340997	408262	569361	381203	1.60602e+06	137013	757293	1.54906e+06	555078
714	NP_653180	SFXN5	11	11	465.44	0.561007	2.08071	0.95204	sideroflexin-5	567961	753493	855948	460946	6.81163e+06	767905	480842	1.08677e+06	495072	1.11585e+06	1.22095e+06	511273
715	NP_000681	ALDH2	29	29	1745.91	0.567919	0.907175	0.726294	aldehyde dehydrogenase, mitochondrial precursor	2.82164e+06	1.08123e+07	6.02015e+06	3.28608e+06	1.09069e+07	2.76105e+06	3.50149e+06	8.32578e+06	5.28998e+06	1.1454e+07	7.52333e+06	4.25941e+06
716	NP_112604	HNRNPC	2	2	99.83	0.571317	3.20569	1.01485	heterogeneous nuclear ribonucleoproteins C1/C2 isoform a	2.0506e+06	61078.5	74546.7	116312	202280	87434.9	93114.4	289577	107651	79328.6	178619	60351.9
717	NP_036333	GLG1	2	2	68.41	0.577124	1.04291	1.38259	Golgi apparatus protein 1 isoform 1	26202.2	21322.4	71634.9	40361.4	44760.2	37088.5	23328.4	32689.6	16552.7	41016.8	101629	16222
718	NP_006787	AFG3L2	6	4	263.61	0.579369	0.822202	0.783719	AFG3-like protein 2	572219	289987	430733	188008	526206	319261	305541	651426	239847	724534	653478	254663
719	NP_002853	PYGB	7	5	276.9	0.579464	1.0726	1.04915	glycogen phosphorylase, brain form	289953	300184	218965	239738	426645	209364	417172	211961	356457	165698	126598	292917
720	NP_000134	FH	12	12	1003.08	0.580272	0.879894	0.888981	fumarate hydratase, mitochondrial precursor	3.92827e+06	2.63002e+06	4.90991e+06	1.94665e+06	5.27648e+06	2.96558e+06	2.57654e+06	6.02955e+06	2.51214e+06	4.37835e+06	5.74009e+06	3.37642e+06
721	NP_055191	CYFIP2	3	3	128.58	0.592376	0.757359	0.734514	cytoplasmic FMR1-interacting protein 2	209886	81933.2	145480	85345.7	154531	91256.9	215260	186785	308030	41082.3	127945	135518
722	NP_008862	SLC2A3	2	2	105.37	0.594758	0.88098	0.67888	solute carrier family 2, facilitated glucose transporter member 3	69714.4	194995	294720	108658	43394.8	399713	363628	268821	230419	52778.1	128803	216866
723	NP_003310	TTN	5	2	115.14	0.596766	0.931919	0.996264	titin isoform N2-B	36195	79719.7	132709	85603.5	101342	84320.6	74447.6	87069.4	72338.5	83491.9	142058	98465.6
724	NP_006045	RTN3	2	2	154.9	0.603773	1.05922	1.19914	reticulon-3 isoform a	984994	739438	897776	902652	718765	523200	1.11572e+06	1.06043e+06	585124	373715	669055	696266
725	NP_001641	AQP4	6	6	285.54	0.6058	1.34907	1.00244	aquaporin-4 isoform a	2.69794e+06	4.98541e+06	3.53527e+06	2.9218e+06	1.23853e+07	1.64233e+06	3.90868e+06	2.27552e+06	6.34322e+06	2.53271e+06	1.47251e+06	4.34704e+06
726	NP_006612	AHCYL1	5	5	204.29	0.607066	1.13183	1.00869	putative adenosylhomocysteinase 2	624955	1.05543e+06	782403	653255	1.78475e+06	582552	796519	626774	1.63768e+06	448668	518021	817001
727	XP_003119581	LOC100506072	2	2	46.73	0.609371	1.07611	0.922197	PREDICTED: mucin-19-like	34300.1	423527	82090	110934	40980.5	115811	164578	109460	226061	70720	79852.3	99848.6
728	NP_068767	BCAN	5	5	324.69	0.611406	1.20577	0.673184	brevican core protein isoform 1	189813	517960	1.50043e+06	177383	227738	86749.6	280971	298515	590550	493109	254405	321750
729	NP_001093640	IMMT	26	26	1824.01	0.611681	0.820368	0.798091	mitochondrial inner membrane protein isoform 3	4.7517e+06	3.61989e+06	6.31026e+06	2.38585e+06	7.65061e+06	4.95746e+06	3.65405e+06	9.24918e+06	2.5871e+06	8.35557e+06	8.51791e+06	3.8099e+06
730	NP_079228	C14orf159	10	10	454.97	0.624564	1.17983	0.688248	hypothetical protein LOC80017 isoform a	607973	309992	275143	529731	3.22219e+06	359176	392205	1.18683e+06	681993	513188	1.11194e+06	609558
731	NP_009204	PHB2	18	18	1088.56	0.625678	1.03597	1.13442	prohibitin-2 isoform 2	6.54973e+06	7.03781e+06	6.7457e+06	3.98445e+06	6.84319e+06	6.50887e+06	4.02592e+06	7.69406e+06	3.54695e+06	9.72682e+06	7.84348e+06	3.52464e+06
732	NP_000467	AK1	4	4	206.97	0.627825	1.14498	1.04612	adenylate kinase isoenzyme 1	157025	341625	294403	510003	278268	277159	292629	233598	288610	283505	263920	260899
733	NP_001203	C1QBP	7	7	627.65	0.630084	0.955311	1.1627	complement component 1 Q subcomponent-binding protein, mitochondrial precursor	807655	3.45368e+06	6.44117e+06	2.25282e+06	1.44749e+06	3.95928e+06	2.12488e+06	4.94853e+06	2.03532e+06	2.19504e+06	5.20438e+06	2.71292e+06
734	NP_006588	HSPA8	27	19	1781.47	0.632775	0.896014	0.891349	heat shock cognate 71 kDa protein isoform 1	1.22815e+07	1.02015e+07	1.15116e+07	1.06118e+07	8.36765e+06	8.78832e+06	1.40364e+07	1.08007e+07	1.64022e+07	6.54885e+06	8.59238e+06	1.25497e+07
735	NP_001303	CRIP2	2	2	189.68	0.633419	2.76229	1.39885	cysteine-rich protein 2	3.24607e+06	109043	295971	82817.3	349158	263108	450003	209507	452725	113900	190163	157092
736	NP_001092282	sept8	11	8	570.27	0.634487	1.05374	1.07838	septin-8 isoform c	1.6412e+06	2.36163e+06	1.24778e+06	1.04815e+06	1.15649e+06	1.25687e+06	2.0756e+06	1.04879e+06	2.35178e+06	625404	892402	1.27383e+06
737	NP_004163	SLC1A3	6	5	576.34	0.636897	1.08131	0.797648	excitatory amino acid transporter 1 isoform 1	553903	1.97339e+06	6.24021e+06	2.37553e+06	6.4706e+06	1.15091e+06	3.26362e+06	2.18856e+06	4.38031e+06	1.63638e+06	2.16336e+06	3.72122e+06
738	NP_060615	RMDN3	4	4	282.71	0.641005	1.2008	1.40753	regulator of microtubule dynamics protein 3	76333.3	286886	293605	155463	425202	239510	126579	222649	95908.4	356340	277201	151337
739	NP_060708	AGK	4	4	160.14	0.645899	0.904727	1.42939	acylglycerol kinase, mitochondrial precursor	135889	65643.8	379975	90338.1	179306	123165	38292.2	398770	27774.1	95056.7	430847	86177.5
740	NP_000166	GPI	13	13	865.55	0.648749	0.861152	0.767446	glucose-6-phosphate isomerase isoform 2	3.06724e+06	1.44755e+06	3.8358e+06	2.87935e+06	1.98034e+06	2.13482e+06	4.52475e+06	3.24049e+06	3.29308e+06	1.16693e+06	2.09251e+06	3.5015e+06
741	NP_115890	ACSS1	4	4	187.06	0.65154	2.1594	0.903095	acetyl-coenzyme A synthetase 2-like, mitochondrial precursor	51233.5	107145	83484.9	31921.1	631964	38946.7	37579.9	99220.6	54466.7	104435	94707.4	47070.7
742	NP_057370	DCXR	4	4	193.08	0.65354	0.853714	0.996936	L-xylulose reductase isoform 1	175633	172258	131692	81886	205357	170698	122197	254958	141384	292791	202627	84215
743	NP_002625	PHB	15	15	937.97	0.658092	0.992997	1.21307	prohibitin	3.92522e+06	5.45937e+06	5.63547e+06	3.59484e+06	6.10767e+06	6.07981e+06	2.57744e+06	6.22487e+06	2.42863e+06	9.84825e+06	7.01921e+06	2.92121e+06
744	NP_004300	ARHGDIA	3	3	286.68	0.660921	1.03879	0.951155	rho GDP-dissociation inhibitor 1 isoform a	782413	1.00111e+06	1.19215e+06	620096	649623	716173	1.24911e+06	845674	1.12283e+06	364872	463943	729869
745	NP_000301	PPT1	3	3	210.17	0.662884	1.2535	1.27461	palmitoyl-protein thioesterase 1 isoform 1 precursor	81805.5	168081	316814	109634	577662	245345	115338	315796	81917.6	371895	209017	102164
746	NP_055182	FAM162A	5	5	163.94	0.676367	1.01441	1.42078	growth and transformation-dependent protein	827684	589763	865061	335440	773974	696768	379510	1.19566e+06	256689	536997	1.1636e+06	498165
747	NP_001675	ATP2B4	16	8	960.19	0.682882	0.888024	0.778386	plasma membrane calcium-transporting ATPase 4 isoform 4b	624799	1.29613e+06	885802	1.44507e+06	640259	737023	1.57237e+06	1.1627e+06	1.47294e+06	500476	708237	922159
748	NP_003029	SLC1A4	3	2	137.95	0.68617	1.09343	1.08649	neutral amino acid transporter A isoform 1	158396	166252	668738	167908	218516	69128.5	172948	154777	692922	46998.4	152783	104709
749	NP_002859	RAB5B	3	3	109.23	0.689445	1.05306	1.02427	ras-related protein Rab-5B	248788	418849	478532	347317	311646	386570	239668	327925	431378	388570	446079	247643
750	NP_055040	PPP2R1A	7	7	317.69	0.701002	0.875578	1.00281	serine/threonine-protein phosphatase 2A 65 kDa regulatory subunit A alpha isoform	632744	545875	669281	673016	262185	344229	794424	594929	955215	246215	400560	580391
751	NP_060943	ACOT13	3	3	238.92	0.702201	0.908512	1.16663	acyl-coenzyme A thioesterase 13 isoform 1	191711	268011	339559	84486.2	812549	308679	164514	702703	207313	256106	638049	238216
752	NP_000131	FECH	4	4	121.89	0.706884	0.917767	0.720033	ferrochelatase, mitochondrial isoform b precursor	90774.6	121431	213330	103555	557680	178710	165086	358116	115890	251756	405080	82939.5
753	NP_005827	HRSP12	2	2	159.46	0.710452	1.18965	0.64781	ribonuclease UK114	39264.4	88161.4	82304.9	50607.9	392758	54588.9	131437	93263.9	118054	122679	77311.6	52123.9
754	NP_000010	ACAT1	18	18	1002.79	0.713063	0.922263	0.958091	acetyl-CoA acetyltransferase, mitochondrial precursor	2.81831e+06	3.47128e+06	3.56936e+06	1.49936e+06	5.47435e+06	2.24298e+06	2.04019e+06	4.71974e+06	2.35142e+06	4.21329e+06	5.01433e+06	2.34454e+06
755	NP_064580	SDR39U1	2	2	101.19	0.725313	0.982066	0.794065	epimerase family protein SDR39U1	751332	408931	581317	421987	1.08991e+06	344443	540026	760853	491484	723478	737080	410706
756	NP_005580	ALDH6A1	19	19	1080	0.741767	1.31065	0.804953	methylmalonate-semialdehyde dehydrogenase [acylating], mitochondrial precursor	1.87747e+06	2.49471e+06	4.29781e+06	2.21017e+06	1.21095e+07	2.12817e+06	1.90623e+06	3.87831e+06	1.51499e+06	6.02003e+06	3.45604e+06	2.38888e+06
757	NP_005794	FLOT1	4	4	246.95	0.742458	1.14456	0.885942	flotillin-1	109658	203449	242857	372588	205851	556162	252236	154987	444548	107103	254240	263929
758	NP_005900	MAP1B	33	30	1711.38	0.743242	1.28664	0.930583	microtubule-associated protein 1B	2.0849e+06	4.98657e+06	3.15833e+06	2.78826e+06	1.39818e+06	9.67297e+06	3.1101e+06	3.57925e+06	4.85748e+06	1.59043e+06	2.30518e+06	3.28007e+06
759	NP_006752	YWHAE	15	12	1152.5	0.757509	0.9246	0.825116	14-3-3 protein epsilon	3.91246e+06	7.98098e+06	7.35846e+06	5.05673e+06	4.25519e+06	4.65228e+06	8.18822e+06	5.20048e+06	8.39115e+06	3.3391e+06	4.23951e+06	6.56637e+06
760	NP_001782	CDC42	3	3	140.86	0.766097	0.963317	0.874165	cell division control protein 42 homolog isoform 1	285057	809756	323952	551997	421259	283604	468571	422424	773024	272109	430060	411324
761	NP_001611	AHNAK	5	5	134.76	0.774527	1.03683	1.18365	neuroblast differentiation-associated protein AHNAK isoform 1	757905	1.10816e+06	628791	883819	464238	1.3018e+06	663599	475332	1.13078e+06	476296	723398	1.49255e+06
762	NP_000421	PAFAH1B1	2	2	73.94	0.793922	0.912619	0.885456	platelet-activating factor acetylhydrolase IB subunit alpha	158849	131639	177461	139265	108187	77905.1	172573	155856	201499	57725.2	131519	150093
763	NP_004380	CTNNA2	5	3	208.5	0.802917	0.825895	0.773881	catenin alpha-2 isoform 1	117213	153062	168725	139777	257176	161026	348692	136556	269305	74253.7	101941	276401
764	NP_000602	CD59	3	3	174.58	0.804662	0.839896	0.757487	CD59 glycoprotein preproprotein	1.06389e+06	1.3773e+06	1.47492e+06	754842	1.07002e+06	1.79239e+06	1.7469e+06	1.48394e+06	2.45547e+06	383480	1.13563e+06	1.76398e+06
765	NP_001638	APOD	3	3	154.18	0.807104	1.26103	0.926119	apolipoprotein D precursor	158710	964998	339235	192071	180459	652705	284411	289280	123847	562051	255040	458504
766	NP_821133	TUBB	31	4	2718.23	0.8077	1.06314	0.992968	tubulin beta chain	1.05513e+06	1.57424e+06	675454	2.02949e+06	859791	843616	1.04961e+06	763884	2.15011e+06	913939	727656	1.01454e+06
767	NP_060282	CHCHD3	9	9	473.45	0.811244	1.01268	0.923136	coiled-coil-helix-coiled-coil-helix domain-containing protein 3, mitochondrial precursor	1.31089e+06	1.09931e+06	1.24774e+06	700604	1.92509e+06	1.0929e+06	953265	1.59057e+06	632798	1.85613e+06	1.5892e+06	662170
768	NP_001975	ESD	2	2	111.56	0.828427	0.969333	0.781261	S-formylglutathione hydrolase	113638	323377	289852	489901	131394	157503	404963	276112	324705	105095	145930	296494
769	NP_000231	MAOA	16	10	840.51	0.839207	1.48742	0.914079	amine oxidase [flavin-containing] A	552002	504181	1.2269e+06	323425	3.98232e+06	2.47662e+06	669881	1.55965e+06	452994	1.20251e+06	1.46612e+06	743603
770	NP_000412	KRT10	17	17	884.25	0.844259	0.606014	0.944177	keratin, type I cytoskeletal 10	1.96476e+06	1.37725e+06	1.16224e+06	2.23963e+06	1.22009e+06	1.10139e+06	579392	849449	8.69058e+06	986087	2.08869e+06	1.76481e+06
771	NP_004994	NDUFAB1	2	2	115.93	0.846685	0.83473	0.979372	acyl carrier protein, mitochondrial precursor	607784	512313	1.54777e+06	380776	522406	749712	384312	1.71984e+06	392470	355272	1.56282e+06	761525
772	NP_001076581	GPD2	16	16	974.87	0.857114	1.24033	0.890502	glycerol-3-phosphate dehydrogenase, mitochondrial precursor	1.65261e+06	847487	2.25155e+06	1.14584e+06	5.67717e+06	1.41181e+06	1.38021e+06	2.48794e+06	1.09861e+06	2.28284e+06	2.06102e+06	1.15956e+06
773	NP_002769	PSAP	11	10	738.36	0.861507	0.867076	0.845813	proactivator polypeptide isoform a preproprotein	1.65245e+06	3.10082e+06	3.60426e+06	1.30337e+06	2.37167e+06	4.32995e+06	1.60547e+06	4.43411e+06	1.02163e+06	5.00414e+06	4.76957e+06	2.03599e+06
774	NP_004640	C21orf33	9	9	555.6	0.86659	1.00081	0.854991	ES1 protein homolog, mitochondrial isoform Ia precursor	2.96305e+06	2.52843e+06	3.77962e+06	1.13516e+06	6.75094e+06	2.79029e+06	2.07877e+06	4.81464e+06	1.63745e+06	4.08902e+06	4.67146e+06	2.6401e+06
775	NP_056230	MPC2	2	2	84.62	0.871372	0.706527	0.922003	brain protein 44	52510.6	41175.8	320037	93269.4	115024	91438.7	12246.5	360996	19184	88637.9	417046	111696
776	NP_113651	HSDL1	3	3	91.48	0.87206	0.884173	0.66045	inactive hydroxysteroid dehydrogenase-like protein 1 isoform a	57474.4	73979.6	200300	41262.5	149926	51941.8	50873.8	177196	25602	197486	128747	70289.9
777	NP_037519	UQCR10	2	2	141.88	0.874697	0.856402	1.48908	cytochrome b-c1 complex subunit 9 isoform a	310275	186638	565945	144408	346241	261560	157280	633214	107888	139635	854653	226739
778	NP_057376	TRAP1	6	5	284.51	0.876181	1.08019	1.17121	heat shock protein 75 kDa, mitochondrial precursor	302417	177357	334980	98425.4	500593	220808	173536	273205	121409	379674	396992	168417
779	NP_002758	PRPSAP2	2	2	136.53	0.87816	1.30049	1.42132	phosphoribosyl pyrophosphate synthase-associated protein 2	6536.34	28580.7	24619.8	38731.8	3942.53	12578.8	15422.6	10749.3	26307.4	9266.03	7876.99	18798.2
780	NP_057224	TPPP3	2	2	79.2	0.878883	1.11731	0.92498	tubulin polymerization-promoting protein family member 3	249674	227211	160204	149099	178253	523685	272199	282221	159955	179160	188158	250192
781	NP_055157	MTCH2	11	11	762.07	0.908093	0.956418	1.0429	mitochondrial carrier homolog 2	1.2975e+06	3.10011e+06	3.57683e+06	1.79214e+06	4.09814e+06	2.87068e+06	1.76877e+06	4.55223e+06	1.55246e+06	3.70079e+06	3.89936e+06	2.02439e+06
782	NP_003192	TFAM	2	2	96.34	0.922546	0.938153	1.06297	transcription factor A, mitochondrial precursor	145521	64119	170652	68542.4	144742	145435	86189.8	186798	66867.4	208621	196328	42926.9
783	NP_073729	MAP1LC3B	2	2	94.49	0.92338	0.932181	0.97009	microtubule-associated proteins 1A/1B light chain 3B	82965.8	229059	185008	193622	44911.4	268221	156006	221675	279973	28856.4	194378	195925
784	NP_001909	DBT	2	2	110.62	0.925683	0.789799	0.848682	lipoamide acyltransferase component of branched-chain alpha-keto acid dehydrogenase complex, mitochondrial precursor	24141.4	41721	33083.6	21016.9	76464.9	35085	24239.3	56083.5	9621.5	96695.3	84141.4	22347.9
785	NP_006861	DSTN	3	3	210.03	0.930807	1.08206	1.31559	destrin isoform a	134471	427982	360129	465082	72753	316903	274066	177837	443122	140997	240556	365956
786	NP_000523	PCCB	2	2	120.78	0.933345	1.30679	0.697549	propionyl-CoA carboxylase beta chain, mitochondrial isoform 1 precursor	270367	58790.7	68803.7	14202.6	35134.7	24956.5	15028	76869	60067.7	33750.6	101089	74582.9
787	NP_001012680	SLC3A2	10	10	571.93	0.936374	1.16014	0.704111	4F2 cell-surface antigen heavy chain isoform b	653331	829018	2.9831e+06	1.01895e+06	2.41623e+06	765753	1.58369e+06	1.05305e+06	1.57149e+06	748423	764519	1.74895e+06
788	NP_036605	TXN2	2	2	75.39	0.937154	1.15113	0.792847	thioredoxin, mitochondrial precursor	188904	90459.1	381339	79395	374813	112252	85552.9	228697	154055	225785	272837	99119.4
789	NP_004125	HSPA9	34	33	2280.57	0.937394	0.984803	1.11455	stress-70 protein, mitochondrial precursor	6.0047e+06	8.45382e+06	1.12877e+07	4.70778e+06	1.37136e+07	1.06362e+07	5.33594e+06	1.10437e+07	4.96029e+06	1.61587e+07	1.20667e+07	6.08423e+06
790	NP_078986	ISOC2	6	6	515.19	0.9482	1.09885	1.1994	isochorismatase domain-containing protein 2, mitochondrial isoform 2	1.45279e+06	786763	1.57037e+06	426692	2.6744e+06	1.5254e+06	859910	1.84197e+06	696196	1.62316e+06	1.80374e+06	852502
791	NP_001143	SLC25A5	21	6	1503.52	0.956142	0.975694	0.74555	ADP/ATP translocase 2	5.03071e+06	1.73101e+06	2.43454e+06	1.37266e+06	4.56598e+06	1.99834e+06	1.42372e+06	4.17318e+06	1.27893e+06	3.76579e+06	4.73843e+06	2.18e+06
792	NP_620407	MAPK1	7	7	353.34	0.963361	0.954741	1.16744	mitogen-activated protein kinase 1	1.23345e+06	752229	1.16701e+06	1.58545e+06	1.10668e+06	590274	1.85902e+06	1.05851e+06	1.74217e+06	482369	709002	889075
793	NP_001011553	sept7	20	19	1283.14	0.965786	0.943297	0.999777	septin-7 isoform 2	7.84601e+06	8.74674e+06	7.66763e+06	7.66314e+06	6.23117e+06	8.64369e+06	9.62681e+06	7.20745e+06	1.30983e+07	4.16186e+06	7.25706e+06	8.26004e+06
794	NP_060530	IARS2	4	4	237.47	0.979742	0.974959	0.962659	isoleucyl-tRNA synthetase, mitochondrial precursor	306722	220358	243653	203407	391860	226294	197236	374139	175739	290940	407199	187936
795	NP_056195	SAMM50	6	6	358.11	0.980464	0.93223	1.03492	sorting and assembly machinery component 50 homolog	900150	543328	1.28432e+06	498615	1.07068e+06	705861	559539	1.48891e+06	374288	959998	1.3921e+06	591822
796	NP_065737	ABAT	26	26	2003.46	0.98583	1.12445	0.820103	4-aminobutyrate aminotransferase, mitochondrial precursor	2.56006e+06	6.08292e+06	9.29016e+06	4.36788e+06	1.85086e+07	4.79209e+06	3.42466e+06	9.1137e+06	4.60989e+06	8.65064e+06	1.0157e+07	4.59861e+06
797	NP_116136	USMG5	2	2	124.98	0.987276	0.887483	0.877731	up-regulated during skeletal muscle growth protein 5	66391.8	151136	376468	281860	187621	251540	51352.9	288718	108172	286807	533159	213529
798	NP_001032238	ACOT1	2	2	50.07	0.993015	1.18718	1.3193	acyl-coenzyme A thioesterase 1	202927	41515.8	212217	18838.8	212154	74889.2	71682.8	166104	37179.1	138895	178318	50131.2
799	NP_006112	KRT1	18	14	1113.38	0.99809	0.923908	1.2195	keratin, type II cytoskeletal 1	1.37794e+06	2.14064e+06	2.27858e+06	4.82193e+06	1.11265e+06	1.61085e+06	1.20112e+06	1.54136e+06	6.27205e+06	1.23057e+06	1.53489e+06	2.66147e+06
