# Supplementary material for: Protein Co-Expression Analysis as a Strategy to Complement a Standard Quantitative Proteomics Approach: Case of a Glioblastoma Multiforme Study
Source: PLoS One. 2016 Aug 29;11(8):e0161828. doi: 10.1371/journal.pone.0161828 (PMC5003355; doi:10.1371/journal.pone.0161828)
Supplement: S2 Table — (XLS) [file pone.0161828.s003.xls]

## Sheet: final
S2 Table
Mitochondria	Sample
preparation ID	ID for MS	Age	Gender	State
7	tu1	48	2	1
8	tu3	61	1	1
9	tu5	63	1	1
13	tu2	60	2	1
14	tu4	66	2	1
15	tu6	72	2	1
10	ct1	54	2	0
11	ct2	51	1	0
12	ct4	60	2	0
16	ct3	51	1	0
17	ct5	26	2	0
18	ct6	74	1	0
	1) correspondence made between the MS nomenclature and the clinical data
	2) Gender Female =1 , male =2
	3) Binary state: control = 0, gbm = 1
